# Supplementary material for: 2-Ethyl-3,5,6-triphenyl­pyrazine
Source: Acta Crystallogr Sect E Struct Rep Online. 2012 Sep 26;68(Pt 10):o3003. doi: 10.1107/S1600536812039827 (PMC3470362; doi:10.1107/S1600536812039827)
Supplement: Supplementary file 1 [file e-68-o3003-sup1.cif]

##############################################################################
#                                                                            #
# This CIF contains the data in a paper accepted for publication in          #
# Acta Crystallographica Section E. It conforms to the requirements of       #
# Notes for Authors for Acta Crystallographica Section E, and has been       #
# peer reviewed under the auspices of the IUCr Commission on Journals.       #
#                                                                            #
# Full details of the Crystallographic Information File format               #
# are given in the paper "The Crystallographic Information File (CIF):       #
# a New Standard Archive File for Crystallography" by S. R. Hall, F. H.      #
# Allen and I. D. Brown [Acta Cryst. (1991), A47, 655-685].                  #
#                                                                            #
# The current version of the core CIF dictionary is obtainable from          #
# ftp://ftp.iucr.org/pub/cif_core.dic.                                       #
#                                                                            #
# Software is freely available for graphical display of the structure(s)     #
# in this CIF. For information consult the CIF software page                 #
# http://www.iucr.org/resources/cif/software.                                #
#                                                                            #
# This file may be used for bona fide research purposes within the           #
# scientific community so long as proper attribution is given to the journal # 
# article from which it was obtained.                                        #
#                                                                            #
##############################################################################
data_global
_audit_creation_method     'PLATON <TABLE ACC> option'
_journal_date_recd_electronic     2012-09-13
_journal_date_accepted     2012-09-19
_journal_name_full     'Acta Crystallographica, Section E'
_journal_year     2012
_journal_volume     68
_journal_issue     10
_journal_page_first     o3003
_journal_page_last     o3003
_journal_paper_category     QO
_journal_paper_doi     10.1107/S1600536812039827
_journal_coeditor_code     TK5151
_publ_contact_author_name     'Dr A. Thiruvalluvar'
_publ_contact_author_address
;
Associate Professor of Physics
Postgraduate Research Department of Physics
Rajah Serfoji Government College (Autonomous)
Thanjavur 613 005
Tamilnadu
India
;
_publ_contact_author_email     thiruvalluvar.a@gmail.com
_publ_contact_author_fax     'none'
_publ_contact_author_phone     '+91 4362 255490'
_publ_section_title
;
2-Ethyl-3,5,6-triphenylpyrazine
;
loop_
    _publ_author_name
    _publ_author_address
    'Anuradha, N.'
;
Postgraduate Research Department of Physics
Rajah Serfoji Government College (Autonomous)
Thanjavur 613 005
Tamilnadu
India
;
    'Thiruvalluvar, A.'
;
Postgraduate Research Department of Physics
Rajah Serfoji Government College (Autonomous)
Thanjavur 613 005
Tamilnadu
India
;
    'Chitra, S.'
;
Department of Chemistry
KSR College of Engineering
KSR Kalvi Nagar
Tiruchengode 637 215
Tamilnadu
India
;
    'Devanathan, D.'
;
Department of Chemistry
Government Arts College
C. Mutlur 608 102
Chidambaram
Tamilnadu
India
;
    'Butcher, R. J.'
;
Department of Chemistry
Howard University
525 College Street NW
Washington
DC 20059
USA
;
data_I
_chemical_name_systematic
;
2-Ethyl-3,5,6-triphenylpyrazine
;
_chemical_name_common     pyrazine
_chemical_formula_moiety     'C24 H20 N2'
_chemical_formula_sum     'C24 H20 N2'
_chemical_formula_structural     'C24 H20 N2'
_chemical_formula_iupac     'C24 H20 N2'
_chemical_formula_weight     336.42
_chemical_melting_point     423
_symmetry_cell_setting     triclinic
_symmetry_space_group_name_H-M     'P -1'
_symmetry_space_group_name_Hall     '-P 1'
loop_
    _symmetry_equiv_pos_site_id
    _symmetry_equiv_pos_as_xyz
    1 x,y,z
    2 -x,-y,-z
_cell_length_a     9.2327(9)
_cell_length_b     9.8708(11)
_cell_length_c     10.6787(14)
_cell_angle_alpha     79.604(10)
_cell_angle_beta     70.351(11)
_cell_angle_gamma     87.848(8)
_cell_volume     901.20(19)
_cell_formula_units_Z     2
_cell_measurement_reflns_used     1596
_cell_measurement_theta_min     4.5520
_cell_measurement_theta_max     76.0625
_cell_measurement_temperature     123(2)
_cell_special_details     ?
_exptl_crystal_description     prism
_exptl_crystal_colour     colourless
_exptl_crystal_size_max     0.44
_exptl_crystal_size_mid     0.37
_exptl_crystal_size_min     0.24
_exptl_crystal_size_rad     ?
_exptl_crystal_density_diffrn     1.240
_exptl_crystal_density_meas     ?
_exptl_crystal_density_method     'Not measured'
_exptl_crystal_F_000     356
_exptl_absorpt_coefficient_mu     0.559
_exptl_absorpt_correction_type     multi-scan
_exptl_absorpt_process_details     '(CrysAlis PRO; Agilent, 2012)'
_exptl_absorpt_correction_T_min     0.84472
_exptl_absorpt_correction_T_max     1.00000
_exptl_special_details     ?
_diffrn_ambient_temperature     123(2)
_diffrn_radiation_type     CuK\a
_diffrn_radiation_wavelength     1.54184
_diffrn_radiation_source     'Enhance (Cu) X-ray Source'
_diffrn_radiation_monochromator     graphite
_diffrn_measurement_device_type     'Agilent Xcalibur Ruby Gemini'
_diffrn_measurement_method     \w
_diffrn_detector_area_resol_mean     10.5081
_diffrn_reflns_number     5769
_diffrn_reflns_av_R_equivalents     0.0273
_diffrn_reflns_av_sigmaI/netI     0.0411
_diffrn_reflns_theta_min     4.56
_diffrn_reflns_theta_max     76.26
_diffrn_reflns_theta_full     67.50
_diffrn_measured_fraction_theta_max     0.944
_diffrn_measured_fraction_theta_full     0.997
_diffrn_reflns_limit_h_min     -11
_diffrn_reflns_limit_h_max     11
_diffrn_reflns_limit_k_min     -6
_diffrn_reflns_limit_k_max     12
_diffrn_reflns_limit_l_min     -12
_diffrn_reflns_limit_l_max     13
_refine_special_details
;
Refinement of <i>F</i>^2^ against ALL reflections. The weighted <i>R</i>-factor
<i>wR</i> and goodness of fit <i>S</i> are based on <i>F</i>^2^, conventional
<i>R</i>-factors <i>R</i> are based on <i>F</i>, with <i>F</i> set to zero for
negative <i>F</i>^2^. The threshold expression of <i>F</i>^2^ >
2\s(<i>F</i>^2^) is used only for calculating <i>R</i>-factors(gt) <i>etc</i>.
and is not relevant to the choice of reflections for refinement.
<i>R</i>-factors based on <i>F</i>^2^ are statistically about twice as large
as those based on <i>F</i>, and <i>R</i>-factors based on ALL data will be
even larger.
;
_reflns_number_total     3576
_reflns_number_gt     2622
_reflns_threshold_expression     I>2\s(I)
_refine_ls_structure_factor_coef     Fsqd
_refine_ls_matrix_type     full
_refine_ls_R_factor_all     0.0807
_refine_ls_R_factor_gt     0.0627
_refine_ls_wR_factor_gt     0.1757
_refine_ls_wR_factor_ref     0.1981
_refine_ls_goodness_of_fit_ref     1.046
_refine_ls_restrained_S_all     1.046
_refine_ls_number_reflns     3576
_refine_ls_number_parameters     244
_refine_ls_number_restraints     0
_refine_ls_hydrogen_treatment     constr
_refine_ls_weighting_scheme     calc
_refine_ls_weighting_details
       'calc w = 1/[\s^2^(Fo^2^)+(0.1016P)^2^+0.1391P] where P=(Fo^2^+2Fc^2^)/3'
_atom_sites_solution_hydrogens     geom
_atom_sites_solution_primary     direct
_atom_sites_solution_secondary     difmap
_refine_ls_shift/su_max     0.001
_refine_ls_shift/su_max_lt     0.001
_refine_ls_shift/su_mean     0.001
_refine_diff_density_max     0.292
_refine_diff_density_min     -0.213
_refine_ls_extinction_method     none
_refine_ls_extinction_coef     ?
loop_
    _atom_type_symbol
    _atom_type_description
    _atom_type_scat_dispersion_real
    _atom_type_scat_dispersion_imag
    _atom_type_scat_source
    C C 0.0181 0.0091 ' International Tables Vol C Tables 4.2.6.8 and 6.1.1.4'
    H H 0.0000 0.0000 ' International Tables Vol C Tables 4.2.6.8 and 6.1.1.4'
    N N 0.0311 0.0180 ' International Tables Vol C Tables 4.2.6.8 and 6.1.1.4'
_computing_data_collection     'CrysAlis PRO (Agilent, 2012)'
_computing_cell_refinement     'CrysAlis PRO (Agilent, 2012)'
_computing_data_reduction     'CrysAlis PRO (Agilent, 2012)'
_computing_structure_solution     'SHELXS97 (Sheldrick, 2008)'
_computing_structure_refinement     'SHELXL97 (Sheldrick, 2008)'
_computing_molecular_graphics     'ORTEP-3 (Farrugia, 1997)'
_computing_publication_material     'PLATON (Spek, 2009)'
loop_
    _atom_site_type_symbol
    _atom_site_label
    _atom_site_fract_x
    _atom_site_fract_y
    _atom_site_fract_z
    _atom_site_U_iso_or_equiv
    _atom_site_thermal_displace_type
    _atom_site_calc_flag
    _atom_site_refinement_flags
    _atom_site_occupancy
    _atom_site_disorder_assembly
    _atom_site_disorder_group
    N N1 0.3945(2) 0.3594(2) 0.4200(2) 0.0631(6) Uani d . 1.000 A .
    N N4 0.6170(2) 0.19621(19) 0.48492(19) 0.0528(5) Uani d . 1.000 . .
    C C2 0.5434(3) 0.3820(3) 0.3449(3) 0.0645(8) Uani d . 1.000 . .
    C C3 0.6537(3) 0.2913(3) 0.3721(2) 0.0580(7) Uani d . 1.000 A .
    C C5 0.4699(2) 0.1805(2) 0.5654(2) 0.0498(6) Uani d . 1.000 A .
    C C6 0.3549(3) 0.2558(2) 0.5259(2) 0.0534(6) Uani d . 1.000 . .
    C C7A 0.5713(15) 0.5231(13) 0.2548(9) 0.063(3) Uani d P 0.546(4) A 1
    C C8A 0.4983(5) 0.5205(5) 0.1381(5) 0.0663(11) Uani d P 0.546(4) A 1
    C C31 0.8188(3) 0.2978(2) 0.2824(2) 0.0563(7) Uani d . 1.000 . .
    C C32 0.8599(3) 0.3073(3) 0.1431(3) 0.0720(9) Uani d . 1.000 A .
    C C33 1.0135(3) 0.3172(3) 0.0618(3) 0.0736(9) Uani d . 1.000 . .
    C C34 1.1255(3) 0.3181(3) 0.1184(3) 0.0656(8) Uani d . 1.000 A .
    C C35 1.0868(3) 0.3074(3) 0.2567(3) 0.0603(7) Uani d . 1.000 . .
    C C36 0.9331(3) 0.2953(2) 0.3381(2) 0.0549(7) Uani d . 1.000 A .
    C C51 0.4413(2) 0.0844(2) 0.6962(2) 0.0496(6) Uani d . 1.000 . .
    C C52 0.5414(2) -0.0232(2) 0.7054(2) 0.0542(6) Uani d . 1.000 A .
    C C53 0.5192(3) -0.1138(3) 0.8258(3) 0.0634(8) Uani d . 1.000 . .
    C C54 0.3977(3) -0.0970(3) 0.9402(2) 0.0661(8) Uani d . 1.000 A .
    C C55 0.2987(3) 0.0105(3) 0.9334(2) 0.0614(8) Uani d . 1.000 . .
    C C56 0.3201(3) 0.1008(2) 0.8133(2) 0.0555(7) Uani d . 1.000 A .
    C C61 0.1863(2) 0.2299(2) 0.5919(2) 0.0518(6) Uani d . 1.000 A .
    C C62 0.1196(3) 0.0985(2) 0.6206(2) 0.0534(6) Uani d . 1.000 . .
    C C63 -0.0386(3) 0.0797(3) 0.6767(2) 0.0573(7) Uani d . 1.000 A .
    C C64 -0.1311(3) 0.1920(3) 0.7057(2) 0.0609(7) Uani d . 1.000 . .
    C C65 -0.0657(3) 0.3224(3) 0.6778(3) 0.0634(8) Uani d . 1.000 A .
    C C66 0.0919(3) 0.3419(3) 0.6198(3) 0.0600(7) Uani d . 1.000 . .
    C C8B 0.4650(6) 0.5857(6) 0.2183(6) 0.0663(11) Uani d P 0.454(4) A 2
    C C7B 0.5880(19) 0.4955(17) 0.2180(12) 0.063(3) Uani d P 0.454(4) A 2
    H H2A 0.68302 0.54456 0.21418 0.0759 Uiso calc PR 0.546(4) A 1
    H H1A 0.52231 0.59471 0.30839 0.0759 Uiso calc PR 0.546(4) A 1
    H H5A 0.55242 0.45393 0.08165 0.0998 Uiso calc PR 0.546(4) A 1
    H H3A 0.38908 0.49358 0.17936 0.0998 Uiso calc PR 0.546(4) A 1
    H H4A 0.50889 0.61234 0.08217 0.0998 Uiso calc PR 0.546(4) A 1
    H H34 1.23057 0.32608 0.06258 0.0787 Uiso calc R 1.000 . .
    H H35 1.16506 0.30835 0.29591 0.0724 Uiso calc R 1.000 A .
    H H36 0.90676 0.28515 0.43334 0.0659 Uiso calc R 1.000 . .
    H H52 0.62619 -0.03460 0.62782 0.0650 Uiso calc R 1.000 . .
    H H53 0.58741 -0.18763 0.82996 0.0760 Uiso calc R 1.000 A .
    H H54 0.38243 -0.15891 1.02299 0.0793 Uiso calc R 1.000 . .
    H H55 0.21525 0.02227 1.01182 0.0737 Uiso calc R 1.000 A .
    H H56 0.25193 0.17485 0.81016 0.0665 Uiso calc R 1.000 . .
    H H62 0.18296 0.02151 0.60148 0.0640 Uiso calc R 1.000 A .
    H H63 -0.08372 -0.00978 0.69533 0.0688 Uiso calc R 1.000 . .
    H H64 -0.23956 0.17912 0.74471 0.0730 Uiso calc R 1.000 A .
    H H65 -0.12926 0.39879 0.69861 0.0761 Uiso calc R 1.000 . .
    H H66 0.13612 0.43203 0.59889 0.0720 Uiso calc R 1.000 A .
    H H32 0.78209 0.30691 0.10332 0.0864 Uiso calc R 1.000 . .
    H H33 1.04047 0.32336 -0.03311 0.0883 Uiso calc R 1.000 A .
    H H6B 0.61707 0.45254 0.13633 0.0759 Uiso calc PR 0.454(4) A 2
    H H7B 0.67843 0.54886 0.21448 0.0759 Uiso calc PR 0.454(4) A 2
    H H8B 0.42780 0.61962 0.30408 0.0998 Uiso calc PR 0.454(4) A 2
    H H9B 0.50093 0.66372 0.14346 0.0998 Uiso calc PR 0.454(4) A 2
    H H10B 0.38122 0.53611 0.20745 0.0998 Uiso calc PR 0.454(4) A 2
loop_
    _atom_site_aniso_label
    _atom_site_aniso_U_11
    _atom_site_aniso_U_22
    _atom_site_aniso_U_33
    _atom_site_aniso_U_12
    _atom_site_aniso_U_13
    _atom_site_aniso_U_23
    N1 0.0495(10) 0.0628(12) 0.0572(11) 0.0002(8) -0.0045(9) 0.0135(9)
    N4 0.0437(9) 0.0559(10) 0.0440(9) 0.0028(7) -0.0019(7) 0.0032(7)
    C2 0.0504(12) 0.0650(14) 0.0596(14) -0.0040(10) -0.0071(10) 0.0148(11)
    C3 0.0484(12) 0.0617(13) 0.0491(12) -0.0004(9) -0.0039(9) 0.0037(10)
    C5 0.0461(11) 0.0481(11) 0.0434(10) 0.0039(8) -0.0041(8) 0.0000(8)
    C6 0.0469(11) 0.0496(11) 0.0490(11) 0.0025(8) -0.0030(9) 0.0027(9)
    C7A 0.056(3) 0.067(5) 0.046(5) -0.006(3) 0.003(4) 0.004(3)
    C8A 0.0526(18) 0.061(2) 0.062(2) 0.0075(15) -0.0023(16) 0.0137(14)
    C31 0.0470(11) 0.0547(12) 0.0492(12) -0.0005(9) -0.0011(9) 0.0073(9)
    C32 0.0575(14) 0.0932(19) 0.0529(14) -0.0104(13) -0.0094(11) 0.0032(13)
    C33 0.0674(16) 0.0890(19) 0.0448(12) 0.0002(13) 0.0012(11) -0.0007(12)
    C34 0.0462(12) 0.0663(14) 0.0578(14) 0.0037(10) 0.0065(10) 0.0085(11)
    C35 0.0470(12) 0.0590(13) 0.0598(13) 0.0027(9) -0.0077(10) 0.0075(10)
    C36 0.0523(12) 0.0479(11) 0.0483(11) 0.0042(9) -0.0031(9) 0.0049(9)
    C51 0.0447(10) 0.0514(11) 0.0409(10) 0.0042(8) -0.0038(8) 0.0006(8)
    C52 0.0448(11) 0.0610(12) 0.0435(10) 0.0097(9) -0.0023(8) -0.0018(9)
    C53 0.0590(13) 0.0684(14) 0.0510(12) 0.0170(11) -0.0109(10) 0.0013(10)
    C54 0.0655(14) 0.0749(16) 0.0421(11) 0.0110(12) -0.0083(10) 0.0089(10)
    C55 0.0559(13) 0.0727(15) 0.0400(11) 0.0087(11) -0.0007(9) -0.0024(10)
    C56 0.0508(11) 0.0591(12) 0.0440(11) 0.0109(9) -0.0035(9) -0.0038(9)
    C61 0.0449(11) 0.0534(11) 0.0410(10) 0.0047(8) -0.0008(8) 0.0047(8)
    C62 0.0487(11) 0.0532(12) 0.0409(10) 0.0065(9) 0.0008(8) 0.0035(8)
    C63 0.0511(12) 0.0597(12) 0.0437(11) -0.0021(9) 0.0005(9) 0.0036(9)
    C64 0.0425(11) 0.0780(15) 0.0441(11) 0.0050(10) 0.0029(9) 0.0001(10)
    C65 0.0527(13) 0.0662(14) 0.0562(13) 0.0146(10) -0.0022(10) -0.0068(11)
    C66 0.0538(12) 0.0553(12) 0.0579(13) 0.0056(9) -0.0062(10) -0.0022(10)
    C8B 0.0526(18) 0.061(2) 0.062(2) 0.0075(15) -0.0023(16) 0.0137(14)
    C7B 0.056(3) 0.067(5) 0.046(5) -0.006(3) 0.003(4) 0.004(3)
_geom_special_details
;
Bond distances, angles <i>etc</i>. have been calculated using the rounded
fractional coordinates. All su's are estimated from the variances of the
(full) variance-covariance matrix. The cell e.s.d.'s are taken into account in
the estimation of distances, angles and torsion angles
;
loop_
    _geom_bond_atom_site_label_1
    _geom_bond_atom_site_label_2
    _geom_bond_site_symmetry_1
    _geom_bond_site_symmetry_2
    _geom_bond_distance
    _geom_bond_publ_flag
    N1 C2 . . 1.342(4) no
    N1 C6 . . 1.338(3) no
    N4 C3 . . 1.337(3) no
    N4 C5 . . 1.338(3) no
    C2 C3 . . 1.400(4) no
    C2 C7A . . 1.519(12) no
    C2 C7B . . 1.540(14) no
    C3 C31 . . 1.500(4) no
    C5 C6 . . 1.409(3) no
    C5 C51 . . 1.488(3) no
    C6 C61 . . 1.487(3) no
    C7A C8A . . 1.608(13) no
    C7B C8B . . 1.416(19) no
    C31 C36 . . 1.372(4) no
    C31 C32 . . 1.392(4) no
    C32 C33 . . 1.388(4) no
    C33 C34 . . 1.363(4) no
    C34 C35 . . 1.383(4) no
    C35 C36 . . 1.389(4) no
    C51 C52 . . 1.393(3) no
    C51 C56 . . 1.400(3) no
    C52 C53 . . 1.384(4) no
    C53 C54 . . 1.384(4) no
    C54 C55 . . 1.382(4) no
    C55 C56 . . 1.382(3) no
    C61 C66 . . 1.394(4) no
    C61 C62 . . 1.395(3) no
    C62 C63 . . 1.385(4) no
    C63 C64 . . 1.389(4) no
    C64 C65 . . 1.382(4) no
    C65 C66 . . 1.382(4) no
    C7A H1A . . 0.9900 no
    C7A H2A . . 0.9900 no
    C7B H6B . . 0.9900 no
    C7B H7B . . 0.9900 no
    C8A H5A . . 0.9800 no
    C8A H3A . . 0.9800 no
    C8A H4A . . 0.9800 no
    C8B H8B . . 0.9800 no
    C8B H9B . . 0.9800 no
    C8B H10B . . 0.9800 no
    C32 H32 . . 0.9500 no
    C33 H33 . . 0.9500 no
    C34 H34 . . 0.9500 no
    C35 H35 . . 0.9500 no
    C36 H36 . . 0.9500 no
    C52 H52 . . 0.9500 no
    C53 H53 . . 0.9500 no
    C54 H54 . . 0.9500 no
    C55 H55 . . 0.9500 no
    C56 H56 . . 0.9500 no
    C62 H62 . . 0.9500 no
    C63 H63 . . 0.9500 no
    C64 H64 . . 0.9500 no
    C65 H65 . . 0.9500 no
    C66 H66 . . 0.9500 no
loop_
    _geom_angle_atom_site_label_1
    _geom_angle_atom_site_label_2
    _geom_angle_atom_site_label_3
    _geom_angle_site_symmetry_1
    _geom_angle_site_symmetry_2
    _geom_angle_site_symmetry_3
    _geom_angle
    _geom_angle_publ_flag
    C2 N1 C6 . . . 119.3(2) no
    C3 N4 C5 . . . 118.9(2) no
    N1 C2 C3 . . . 119.7(3) no
    N1 C2 C7A . . . 111.8(6) no
    N1 C2 C7B . . . 119.3(7) no
    C3 C2 C7A . . . 127.5(6) no
    C3 C2 C7B . . . 120.5(7) no
    N4 C3 C2 . . . 120.7(2) no
    N4 C3 C31 . . . 116.1(2) no
    C2 C3 C31 . . . 123.1(2) no
    N4 C5 C6 . . . 120.09(19) no
    N4 C5 C51 . . . 115.46(18) no
    C6 C5 C51 . . . 124.42(18) no
    N1 C6 C5 . . . 119.9(2) no
    N1 C6 C61 . . . 114.7(2) no
    C5 C6 C61 . . . 125.43(18) no
    C2 C7A C8A . . . 108.0(8) no
    C2 C7B C8B . . . 111.3(10) no
    C3 C31 C32 . . . 121.7(2) no
    C3 C31 C36 . . . 119.54(19) no
    C32 C31 C36 . . . 118.7(2) no
    C31 C32 C33 . . . 120.6(3) no
    C32 C33 C34 . . . 119.9(3) no
    C33 C34 C35 . . . 120.3(3) no
    C34 C35 C36 . . . 119.8(3) no
    C31 C36 C35 . . . 120.7(2) no
    C5 C51 C52 . . . 119.45(18) no
    C52 C51 C56 . . . 118.07(19) no
    C5 C51 C56 . . . 122.43(18) no
    C51 C52 C53 . . . 121.0(2) no
    C52 C53 C54 . . . 120.1(3) no
    C53 C54 C55 . . . 119.6(2) no
    C54 C55 C56 . . . 120.5(2) no
    C51 C56 C55 . . . 120.7(2) no
    C6 C61 C62 . . . 122.11(19) no
    C62 C61 C66 . . . 119.2(2) no
    C6 C61 C66 . . . 118.6(2) no
    C61 C62 C63 . . . 120.3(2) no
    C62 C63 C64 . . . 119.9(3) no
    C63 C64 C65 . . . 120.1(3) no
    C64 C65 C66 . . . 120.2(3) no
    C61 C66 C65 . . . 120.3(3) no
    C2 C7A H1A . . . 110.00 no
    C2 C7A H2A . . . 110.00 no
    C8A C7A H1A . . . 110.00 no
    C8A C7A H2A . . . 110.00 no
    H1A C7A H2A . . . 108.00 no
    C8B C7B H6B . . . 109.00 no
    C8B C7B H7B . . . 109.00 no
    H6B C7B H7B . . . 108.00 no
    C2 C7B H7B . . . 109.00 no
    C2 C7B H6B . . . 109.00 no
    H3A C8A H5A . . . 109.00 no
    H3A C8A H4A . . . 109.00 no
    C7A C8A H3A . . . 109.00 no
    C7A C8A H4A . . . 109.00 no
    C7A C8A H5A . . . 109.00 no
    H4A C8A H5A . . . 109.00 no
    C7B C8B H8B . . . 109.00 no
    C7B C8B H10B . . . 109.00 no
    H8B C8B H9B . . . 109.00 no
    C7B C8B H9B . . . 109.00 no
    H9B C8B H10B . . . 109.00 no
    H8B C8B H10B . . . 110.00 no
    C33 C32 H32 . . . 120.00 no
    C31 C32 H32 . . . 120.00 no
    C32 C33 H33 . . . 120.00 no
    C34 C33 H33 . . . 120.00 no
    C35 C34 H34 . . . 120.00 no
    C33 C34 H34 . . . 120.00 no
    C36 C35 H35 . . . 120.00 no
    C34 C35 H35 . . . 120.00 no
    C31 C36 H36 . . . 120.00 no
    C35 C36 H36 . . . 120.00 no
    C53 C52 H52 . . . 119.00 no
    C51 C52 H52 . . . 119.00 no
    C54 C53 H53 . . . 120.00 no
    C52 C53 H53 . . . 120.00 no
    C53 C54 H54 . . . 120.00 no
    C55 C54 H54 . . . 120.00 no
    C56 C55 H55 . . . 120.00 no
    C54 C55 H55 . . . 120.00 no
    C51 C56 H56 . . . 120.00 no
    C55 C56 H56 . . . 120.00 no
    C61 C62 H62 . . . 120.00 no
    C63 C62 H62 . . . 120.00 no
    C62 C63 H63 . . . 120.00 no
    C64 C63 H63 . . . 120.00 no
    C65 C64 H64 . . . 120.00 no
    C63 C64 H64 . . . 120.00 no
    C66 C65 H65 . . . 120.00 no
    C64 C65 H65 . . . 120.00 no
    C61 C66 H66 . . . 120.00 no
    C65 C66 H66 . . . 120.00 no
loop_
    _geom_torsion_atom_site_label_1
    _geom_torsion_atom_site_label_2
    _geom_torsion_atom_site_label_3
    _geom_torsion_atom_site_label_4
    _geom_torsion_site_symmetry_1
    _geom_torsion_site_symmetry_2
    _geom_torsion_site_symmetry_3
    _geom_torsion_site_symmetry_4
    _geom_torsion
    _geom_torsion_publ_flag
    C6 N1 C2 C3 . . . . 4.6(4) no
    C6 N1 C2 C7A . . . . -164.7(5) no
    C2 N1 C6 C5 . . . . 6.2(3) no
    C2 N1 C6 C61 . . . . -173.1(2) no
    C5 N4 C3 C2 . . . . 6.1(4) no
    C5 N4 C3 C31 . . . . -176.5(2) no
    C3 N4 C5 C6 . . . . 4.8(3) no
    C3 N4 C5 C51 . . . . -173.2(2) no
    N1 C2 C3 N4 . . . . -11.2(4) no
    N1 C2 C3 C31 . . . . 171.6(2) no
    C7A C2 C3 N4 . . . . 156.3(6) no
    C7A C2 C3 C31 . . . . -20.9(7) no
    N1 C2 C7A C8A . . . . -70.8(7) no
    C3 C2 C7A C8A . . . . 120.9(7) no
    N4 C3 C31 C32 . . . . 134.5(2) no
    N4 C3 C31 C36 . . . . -45.9(3) no
    C2 C3 C31 C32 . . . . -48.2(4) no
    C2 C3 C31 C36 . . . . 131.4(3) no
    N4 C5 C6 N1 . . . . -11.3(3) no
    N4 C5 C6 C61 . . . . 167.98(19) no
    C51 C5 C6 N1 . . . . 166.6(2) no
    C51 C5 C6 C61 . . . . -14.1(3) no
    N4 C5 C51 C52 . . . . -27.8(3) no
    N4 C5 C51 C56 . . . . 149.6(2) no
    C6 C5 C51 C52 . . . . 154.2(2) no
    C6 C5 C51 C56 . . . . -28.4(3) no
    N1 C6 C61 C62 . . . . 130.5(2) no
    N1 C6 C61 C66 . . . . -46.4(3) no
    C5 C6 C61 C62 . . . . -48.8(3) no
    C5 C6 C61 C66 . . . . 134.3(2) no
    C3 C31 C32 C33 . . . . 178.1(3) no
    C36 C31 C32 C33 . . . . -1.4(4) no
    C3 C31 C36 C35 . . . . -177.1(2) no
    C32 C31 C36 C35 . . . . 2.5(3) no
    C31 C32 C33 C34 . . . . -0.2(4) no
    C32 C33 C34 C35 . . . . 0.8(5) no
    C33 C34 C35 C36 . . . . 0.2(4) no
    C34 C35 C36 C31 . . . . -1.9(4) no
    C5 C51 C52 C53 . . . . 179.4(2) no
    C56 C51 C52 C53 . . . . 1.9(3) no
    C5 C51 C56 C55 . . . . -179.0(2) no
    C52 C51 C56 C55 . . . . -1.6(3) no
    C51 C52 C53 C54 . . . . -1.2(4) no
    C52 C53 C54 C55 . . . . 0.1(4) no
    C53 C54 C55 C56 . . . . 0.2(4) no
    C54 C55 C56 C51 . . . . 0.6(4) no
    C6 C61 C62 C63 . . . . -177.1(2) no
    C66 C61 C62 C63 . . . . -0.3(3) no
    C6 C61 C66 C65 . . . . 178.3(2) no
    C62 C61 C66 C65 . . . . 1.3(4) no
    C61 C62 C63 C64 . . . . -0.6(3) no
    C62 C63 C64 C65 . . . . 0.5(3) no
    C63 C64 C65 C66 . . . . 0.6(4) no
    C64 C65 C66 C61 . . . . -1.5(4) no
_iucr_refine_instructions_details
;
TITL etp in P-1 z=2 C24H20N2
CELL  1.54184   9.2327   9.8708  10.6787   79.604   70.351   87.848
ZERR     2.00   0.0009   0.0011   0.0014    0.010    0.011    0.008
LATT   1
SFAC  C    H    N
UNIT  48   40   4
MERG   2
EADP  C7A C7B
EADP  C8A C8B
ACTA   135.00
BOND   $H
CONF
L.S.   8
TEMP  -150.00
WGHT    0.101600    0.139100
FVAR       8.20510   0.54619
N1    3    0.605485    0.640634    0.579958    11.00000    0.04951    0.06279 =
         0.05717    0.01349   -0.00451    0.00017
N4    3    0.382979    0.803789    0.515081    11.00000    0.04372    0.05589 =
         0.04403    0.00319   -0.00185    0.00284
C2    1    0.456649    0.617973    0.655085    11.00000    0.05036    0.06499 =
         0.05957    0.01475   -0.00708   -0.00397
C3    1    0.346354    0.708691    0.627862    11.00000    0.04843    0.06167 =
         0.04908    0.00365   -0.00387   -0.00042
C5    1    0.530134    0.819542    0.434592    11.00000    0.04610    0.04811 =
         0.04341   -0.00003   -0.00410    0.00387
C6    1    0.645068    0.744155    0.474119    11.00000    0.04690    0.04957 =
         0.04900    0.00270   -0.00299    0.00251
PART    1
C7A   1    0.428747    0.476909    0.745239    21.00000    0.05595    0.06742 =
         0.04553    0.00436    0.00339   -0.00579
AFIX  23
H1A   2    0.477694    0.405288    0.691606    21.00000   -1.20000
H2A   2    0.316979    0.455445    0.785825    21.00000   -1.20000
AFIX   0
C8A   1    0.501709    0.479520    0.861900    21.00000    0.05264    0.06114 =
         0.06236    0.01372   -0.00227    0.00749
AFIX 137
H3A   2    0.610918    0.506418    0.820640    21.00000   -1.50000
H4A   2    0.491114    0.387661    0.917834    21.00000   -1.50000
H5A   2    0.447578    0.546074    0.918352    21.00000   -1.50000
AFIX   0
PART    2
C7B   1    0.411985    0.504460    0.782017   -21.00000    0.05595    0.06742 =
         0.04553    0.00436    0.00339   -0.00579
AFIX  23
H6B   2    0.382928    0.547461    0.863668   -21.00000   -1.20000
H7B   2    0.321568    0.451144    0.785524   -21.00000   -1.20000
AFIX   0
C8B   1    0.534968    0.414322    0.781735   -21.00000    0.05264    0.06114 =
         0.06236    0.01372   -0.00227    0.00749
AFIX 137
H8B   2    0.572197    0.380385    0.695923   -21.00000   -1.50000
H9B   2    0.499074    0.336282    0.856542   -21.00000   -1.50000
H10B  2    0.618777    0.463893    0.792546   -21.00000   -1.50000
AFIX   0
PART    0
C31   1    0.181177    0.702218    0.717574    11.00000    0.04698    0.05470 =
         0.04915    0.00732   -0.00106   -0.00053
C32   1    0.140092    0.692744    0.856913    11.00000    0.05748    0.09323 =
         0.05286    0.00320   -0.00936   -0.01037
AFIX  43
H32   2    0.217912    0.693087    0.896682    11.00000   -1.20000
AFIX   0
C33   1   -0.013458    0.682808    0.938171    11.00000    0.06740    0.08896 =
         0.04477   -0.00067    0.00123    0.00015
AFIX  43
H33   2   -0.040473    0.676637    1.033107    11.00000   -1.20000
AFIX   0
C34   1   -0.125503    0.681913    0.881606    11.00000    0.04620    0.06630 =
         0.05778    0.00851    0.00653    0.00370
AFIX  43
H34   2   -0.230575    0.673918    0.937422    11.00000   -1.20000
AFIX   0
C35   1   -0.086824    0.692594    0.743305    11.00000    0.04698    0.05898 =
         0.05984    0.00750   -0.00767    0.00265
AFIX  43
H35   2   -0.165058    0.691649    0.704092    11.00000   -1.20000
AFIX   0
C36   1    0.066954    0.704717    0.661907    11.00000    0.05229    0.04788 =
         0.04831    0.00493   -0.00311    0.00418
AFIX  43
H36   2    0.093241    0.714846    0.566661    11.00000   -1.20000
AFIX   0
C51   1    0.558661    0.915593    0.303838    11.00000    0.04472    0.05143 =
         0.04089    0.00062   -0.00378    0.00421
C52   1    0.458603    1.023205    0.294621    11.00000    0.04479    0.06097 =
         0.04347   -0.00177   -0.00230    0.00973
AFIX  43
H52   2    0.373810    1.034603    0.372181    11.00000   -1.20000
AFIX   0
C53   1    0.480826    1.113804    0.174169    11.00000    0.05895    0.06837 =
         0.05103    0.00133   -0.01092    0.01697
AFIX  43
H53   2    0.412586    1.187627    0.170038    11.00000   -1.20000
AFIX   0
C54   1    0.602335    1.096960    0.059763    11.00000    0.06554    0.07485 =
         0.04206    0.00893   -0.00834    0.01100
AFIX  43
H54   2    0.617566    1.158911   -0.022991    11.00000   -1.20000
AFIX   0
C55   1    0.701352    0.989536    0.066594    11.00000    0.05588    0.07274 =
         0.04002   -0.00240   -0.00067    0.00865
AFIX  43
H55   2    0.784752    0.977727   -0.011817    11.00000   -1.20000
AFIX   0
C56   1    0.679879    0.899192    0.186687    11.00000    0.05076    0.05914 =
         0.04397   -0.00383   -0.00348    0.01089
AFIX  43
H56   2    0.748069    0.825147    0.189839    11.00000   -1.20000
AFIX   0
C61   1    0.813747    0.770114    0.408069    11.00000    0.04494    0.05340 =
         0.04098    0.00471   -0.00083    0.00466
C62   1    0.880372    0.901553    0.379450    11.00000    0.04866    0.05318 =
         0.04093    0.00350    0.00078    0.00650
AFIX  43
H62   2    0.817039    0.978489    0.398521    11.00000   -1.20000
AFIX   0
C63   1    1.038572    0.920262    0.323317    11.00000    0.05114    0.05970 =
         0.04366    0.00359    0.00051   -0.00211
AFIX  43
H63   2    1.083724    1.009777    0.304667    11.00000   -1.20000
AFIX   0
C64   1    1.131098    0.808003    0.294334    11.00000    0.04245    0.07798 =
         0.04409    0.00013    0.00285    0.00498
AFIX  43
H64   2    1.239564    0.820879    0.255287    11.00000   -1.20000
AFIX   0
C65   1    1.065716    0.677654    0.322172    11.00000    0.05271    0.06622 =
         0.05615   -0.00676   -0.00221    0.01456
AFIX  43
H65   2    1.129264    0.601207    0.301395    11.00000   -1.20000
AFIX   0
C66   1    0.908084    0.658125    0.380176    11.00000    0.05379    0.05525 =
         0.05792   -0.00222   -0.00620    0.00559
AFIX  43
H66   2    0.863885    0.567973    0.401111    11.00000   -1.20000
HKLF    4
REM  etp in P-1 z=2 C24H20N2
REM R1 =  0.0627 for   2622 Fo > 4sig(Fo)  and  0.0807 for all   3576 data
REM    244 parameters refined using      0 restraints
END
;
