# Supplementary material for: 2-Ethyl-3,5,6-triphenyl­pyrazine
Source: Acta Crystallogr Sect E Struct Rep Online. 2012 Sep 26;68(Pt 10):o3003. doi: 10.1107/S1600536812039827 (PMC3470362; doi:10.1107/S1600536812039827)
Supplement: Supplementary file 2 [file e-68-o3003-Isup2.hkl]

#
# h,k,l, Fc-squared, Fo-squared, sigma(Fo-squared) and status flag
#
data_I
_shelx_title ' etp in P-1 z=2 C24H20N2'
_shelx_refln_list_code          4
_shelx_F_calc_maximum      124.85
_exptl_crystal_F_000       356.00
_reflns_d_resolution_high  0.7936
 
loop_
 _symmetry_equiv_pos_as_xyz
 'x, y, z'
 '-x, -y, -z'
 
_cell_length_a     9.2327
_cell_length_b     9.8708
_cell_length_c    10.6787
_cell_angle_alpha  79.604
_cell_angle_beta   70.351
_cell_angle_gamma  87.848
 
_shelx_F_squared_multiplier     1.000
 
loop_
 _refln_index_h
 _refln_index_k
 _refln_index_l
 _refln_F_squared_calc
 _refln_F_squared_meas
 _refln_F_squared_sigma
 _refln_observed_status
   1   0   0      666.96      765.85     11.08 o
   2   0   0     3829.92     4072.38     37.42 o
   3   0   0      368.53      382.57      9.41 o
   4   0   0      965.31     1075.96     38.39 o
   5   0   0       52.95       56.30      5.07 o
   6   0   0        0.75        2.08      2.17 o
   7   0   0        2.74        2.21      1.03 o
   8   0   0        1.15        0.64      0.96 o
   9   0   0        0.65        0.68      0.71 o
  10   0   0        0.15        0.10      0.47 o
 -10   1   0        0.00        0.36      0.35 o
  -9   1   0        0.00        0.29      0.63 o
  -8   1   0       47.74       39.23      4.48 o
  -7   1   0       12.77       12.39      2.65 o
  -6   1   0       16.79       16.09      4.79 o
  -5   1   0        1.78        2.72      1.19 o
  -4   1   0       17.86       16.50      3.67 o
  -3   1   0       33.26       36.67      2.35 o
  -2   1   0      232.33      240.04      5.35 o
  -1   1   0      247.67      270.15      4.76 o
   0   1   0      150.37      154.33      2.78 o
   1   1   0      450.03      446.09      5.83 o
   2   1   0       43.30       41.48      2.60 o
   3   1   0       63.12       62.80      3.79 o
   4   1   0       78.16       84.60      5.07 o
   5   1   0       48.86       46.24      4.25 o
   6   1   0      145.69      129.35     12.91 o
   7   1   0       15.30       12.28      1.40 o
   8   1   0       16.70       11.88      1.63 o
   9   1   0        8.78        6.96      1.08 o
  10   1   0        1.92        4.74      1.09 o
 -10   2   0        1.04        0.62      0.33 o
  -9   2   0       10.11        8.26      1.53 o
  -8   2   0      144.10      127.05      4.87 o
  -7   2   0      679.15      653.14     13.42 o
  -6   2   0      346.63      346.48     19.50 o
  -5   2   0       21.16       16.16      4.30 o
  -4   2   0      193.07      173.66     12.06 o
  -3   2   0       52.54       53.97      3.45 o
  -2   2   0       55.39       56.64      4.24 o
  -1   2   0     2133.15     2223.54     24.76 o
   0   2   0     2114.03     1995.21     12.39 o
   1   2   0     3559.21     3362.56     17.86 o
   2   2   0      204.07      191.72      4.82 o
   3   2   0       71.64       63.38      4.70 o
   4   2   0     1201.87     1269.88     29.23 o
   5   2   0      134.76      145.43      7.90 o
   6   2   0      107.28      118.29     12.49 o
   7   2   0       48.42       48.13      3.39 o
   8   2   0       18.14       18.40      1.94 o
   9   2   0        0.04        0.88      0.59 o
  10   2   0        4.44        6.12      1.15 o
 -10   3   0        0.43        0.12      0.28 o
  -9   3   0        0.02        0.55      0.48 o
  -8   3   0       43.35       40.49      3.37 o
  -7   3   0        8.97        5.39      1.35 o
  -6   3   0      165.56      157.94     10.06 o
  -5   3   0      120.38      111.70     10.78 o
  -4   3   0       14.54       11.19      2.44 o
  -3   3   0      204.25      214.41     10.43 o
  -2   3   0       20.42       35.67      2.44 o
  -1   3   0     4097.72     4112.85     28.65 o
   0   3   0     2016.65     1925.78     12.30 o
   1   3   0      813.72      736.70      8.13 o
   2   3   0       19.18       20.91      2.38 o
   3   3   0        0.32        0.56      0.69 o
   4   3   0       54.69       54.48      4.69 o
   5   3   0        1.21        0.05      1.23 o
   6   3   0       15.30       13.64      3.06 o
   7   3   0        0.52        0.02      0.55 o
   8   3   0       13.88       11.98      2.03 o
   9   3   0        4.86        5.11      0.93 o
  10   3   0        4.42        5.26      0.93 o
 -10   4   0        3.68        3.18      0.62 o
  -9   4   0        0.01        0.12      0.46 o
  -8   4   0       22.60       17.39      2.47 o
  -7   4   0      116.56      126.80      6.00 o
  -6   4   0       32.64       29.71      2.30 o
  -5   4   0        0.02        1.52      1.03 o
  -4   4   0        2.60        2.67      0.97 o
  -3   4   0      231.64      282.93      8.41 o
  -2   4   0      587.03      715.33     12.09 o
  -1   4   0      121.45      126.48      4.57 o
   0   4   0       19.67       18.72      2.39 o
   1   4   0       17.45       24.43      1.76 o
   2   4   0      133.83      135.12      5.19 o
   3   4   0       54.94       56.91      4.76 o
   4   4   0        0.01        0.20      0.86 o
   5   4   0       36.11       33.19      4.35 o
   6   4   0      186.49      184.60     10.75 o
   7   4   0       32.22       33.61      2.97 o
   8   4   0        0.01        0.88      0.91 o
   9   4   0        3.55        5.44      0.87 o
  -9   5   0        1.21        0.91      0.42 o
  -8   5   0        1.52        1.78      0.84 o
  -7   5   0       53.55       46.62      3.93 o
  -6   5   0        0.33        0.87      0.49 o
  -5   5   0        7.39        6.33      0.86 o
  -4   5   0        7.28       11.47      1.98 o
  -3   5   0      101.12      133.33      6.32 o
  -2   5   0      208.08      263.10      8.11 o
  -1   5   0      346.99      374.35     11.32 o
   0   5   0      877.91      895.73     18.84 o
   1   5   0      658.51      659.42     16.08 o
   2   5   0       18.85       22.04      2.37 o
   3   5   0        0.13        1.01      1.04 o
   4   5   0      154.20      134.69      8.48 o
   5   5   0       26.74       20.94      1.57 o
   6   5   0        3.91        5.48      1.44 o
   7   5   0        3.12        3.05      1.31 o
   8   5   0        6.89        6.86      1.54 o
   9   5   0        0.82        0.91      0.53 o
  -9   6   0       18.37       19.75      1.60 o
  -8   6   0        4.84        5.28      1.16 o
  -7   6   0       10.51        8.47      1.10 o
  -6   6   0        1.16        0.63      0.48 o
  -5   6   0       12.35        7.31      1.37 o
  -4   6   0        9.96       11.50      1.08 o
  -3   6   0       21.24       25.62      2.97 o
  -2   6   0       22.73       24.66      2.73 o
  -1   6   0      130.28      152.42     12.39 o
   0   6   0      113.38      125.44     11.08 o
   1   6   0        1.73        2.13      1.37 o
   2   6   0       11.36       12.84      2.56 o
   3   6   0        2.36        1.30      1.76 o
   4   6   0        0.19       -0.02      0.50 o
   5   6   0        9.35        8.96      2.89 o
   6   6   0       69.67       64.86      4.70 o
   7   6   0        3.80        5.94      1.48 o
   8   6   0        1.40        1.41      0.58 o
   9   6   0        0.25        0.23      0.33 o
  -9   7   0        0.50       -0.35      0.35 o
  -8   7   0        4.41        3.78      1.00 o
  -7   7   0        6.03        5.46      0.85 o
  -6   7   0        0.51        0.69      0.45 o
  -5   7   0        5.98        3.48      0.79 o
  -4   7   0        0.03        0.25      0.44 o
  -3   7   0        6.36        4.67      0.86 o
  -2   7   0       34.07       31.83      2.71 o
  -1   7   0        0.35        1.01      2.15 o
   0   7   0       16.87       21.28      5.34 o
   1   7   0      117.56      140.91     12.99 o
   2   7   0       20.72       22.69      1.14 o
   3   7   0        2.21        2.52      0.53 o
   4   7   0       18.74       14.86      1.07 o
   5   7   0      176.25      175.43      4.12 o
   6   7   0       55.07       47.30      4.51 o
   7   7   0        7.28        6.53      1.13 o
   8   7   0        0.01        0.26      0.41 o
  -8   8   0        2.65        3.10      0.69 o
  -7   8   0        0.37        0.23      0.51 o
  -6   8   0       20.10       16.69      1.48 o
  -5   8   0        8.21        7.52      1.14 o
  -4   8   0       15.40       12.11      1.41 o
  -3   8   0        2.23        2.49      0.93 o
  -2   8   0       52.91       63.00      2.79 o
  -1   8   0      329.47      396.50     33.04 o
   0   8   0       47.27       49.44      1.75 o
   1   8   0       23.94       23.98      1.53 o
   2   8   0        0.06        0.46      0.43 o
   3   8   0       18.39       16.57      1.42 o
   4   8   0        0.70       -0.02      0.52 o
   5   8   0        0.24        0.15      0.82 o
   6   8   0        0.96        0.83      0.65 o
   7   8   0        0.73       -0.22      0.47 o
  -7   9   0        0.95        1.10      0.47 o
  -6   9   0       22.48       16.20      1.81 o
  -5   9   0       13.59       10.20      1.61 o
  -4   9   0        2.32        2.47      0.89 o
  -3   9   0       12.05       14.86      2.01 o
  -2   9   0       14.42       15.80      1.37 o
  -1   9   0      107.26      123.88      4.09 o
   0   9   0       15.71       17.99      1.29 o
   1   9   0        5.66        6.08      0.78 o
   2   9   0        0.45        0.58      0.49 o
   3   9   0       11.92        7.71      1.17 o
   4   9   0        2.86        2.97      0.69 o
   5   9   0        0.38        0.30      0.68 o
   6   9   0       22.17       20.17      1.92 o
  -6  10   0        0.03        0.09      0.42 o
  -5  10   0        8.88       10.80      1.43 o
  -4  10   0        0.39        0.32      0.61 o
  -3  10   0        1.55        1.84      0.53 o
  -2  10   0       25.78       31.88      1.85 o
  -1  10   0        6.79        4.89      1.02 o
   0  10   0      102.87      123.36      4.08 o
   1  10   0        5.80        4.85      0.80 o
   2  10   0        0.71        0.54      0.51 o
   3  10   0        3.69        3.31      0.56 o
   4  10   0        5.64        9.70      3.05 o
   5  10   0        1.15        0.65      0.50 o
  -4  11   0        0.38        0.84      0.52 o
  -3  11   0        0.02        0.61      0.52 o
  -2  11   0        1.28        4.89      2.44 o
  -1  11   0       42.99       60.26      2.27 o
   0  11   0        8.09       11.99      1.50 o
   1  11   0        2.38        2.98      0.87 o
   2  11   0        0.20        5.82      1.13 o
   3  11   0       10.03       14.22      1.39 o
   0  12   0        0.89        5.53      0.84 o
  -3 -11   1       11.90       16.78      1.19 o
  -2 -11   1        4.50       10.83      1.25 o
  -1 -11   1        3.81        5.48      0.98 o
   0 -11   1        3.50        4.37      0.87 o
   1 -11   1       27.08       39.39      2.45 o
   2 -11   1        4.12        6.31      0.71 o
   3 -11   1        8.08       13.77      1.43 o
   4 -11   1        9.43       14.85      1.32 o
  -5 -10   1        0.01       -0.52      0.52 o
  -4 -10   1        2.17        1.99      0.81 o
  -3 -10   1        2.04        3.03      0.63 o
  -2 -10   1       27.84       32.76      1.92 o
  -1 -10   1       19.90       19.85      2.15 o
   0 -10   1        9.36       11.86      1.41 o
   1 -10   1        0.04       -0.69      1.05 o
   2 -10   1        4.85        5.13      1.83 o
   3 -10   1        0.11       -0.14      0.39 o
   4 -10   1        0.53        0.27      0.41 o
   5 -10   1        1.38        1.25      0.44 o
   6 -10   1        0.10       -0.21      0.42 o
  -6  -9   1       19.63       23.63      1.87 o
  -5  -9   1        0.61        0.01      0.61 o
  -4  -9   1       13.47       11.82      2.00 o
  -3  -9   1       45.89       39.38      1.83 o
  -2  -9   1        3.50        2.89      0.50 o
  -1  -9   1       16.13       17.60      1.38 o
   0  -9   1       11.61       15.47      1.25 o
   1  -9   1      135.59      168.67      4.67 o
   2  -9   1       48.88       58.69      2.22 o
   3  -9   1       16.25       18.96      1.47 o
   4  -9   1        8.05        9.72      1.65 o
   5  -9   1        3.15        2.59      0.87 o
   6  -9   1        8.52        6.56      1.19 o
   7  -9   1        4.60        5.56      0.93 o
  -7  -8   1        0.03       -0.31      0.40 o
  -6  -8   1        0.01        0.12      0.51 o
  -5  -8   1       12.17       10.49      2.67 o
  -4  -8   1        2.25        0.34      1.09 o
  -3  -8   1       26.69       23.73      1.49 o
  -2  -8   1        0.01        0.02      0.38 o
  -1  -8   1       26.49       25.87      1.40 o
   0  -8   1      173.21      193.41      6.70 o
   1  -8   1       40.60       54.31      3.84 o
   2  -8   1       80.80       83.70      3.27 o
   3  -8   1       16.36       24.88      2.77 o
   4  -8   1       12.12        8.98      1.20 o
   5  -8   1       33.84       24.75      1.93 o
   6  -8   1        1.47        0.98      0.44 o
   7  -8   1       26.41       21.16      2.13 o
   8  -8   1       11.94        8.78      1.17 o
  -8  -7   1       12.61       13.57      0.98 o
  -7  -7   1       17.41       15.47      1.41 o
  -6  -7   1       63.28       62.65      5.34 o
  -5  -7   1       99.47      101.69      9.14 o
  -4  -7   1      133.34      138.44      4.81 o
  -3  -7   1        0.00        0.18      0.38 o
  -2  -7   1       22.46       21.23      1.33 o
  -1  -7   1       13.61       16.36      1.35 o
   0  -7   1      179.21      217.03     16.05 o
   1  -7   1      178.55      218.59     16.58 o
   2  -7   1        0.17        0.72      0.58 o
   3  -7   1        0.02        0.31      0.68 o
   4  -7   1        1.27        0.07      0.43 o
   5  -7   1       47.63       33.73      2.30 o
   6  -7   1       89.62       65.46      4.02 o
   7  -7   1        0.05        0.57      0.43 o
   8  -7   1       14.72       13.41      1.68 o
   9  -7   1        3.62        2.93      0.54 o
  -8  -6   1        6.42        7.45      1.33 o
  -7  -6   1       26.87       26.25      2.82 o
  -6  -6   1        0.77        2.60      1.09 o
  -5  -6   1        0.21        1.72      1.11 o
  -4  -6   1       23.55       23.95      1.74 o
  -3  -6   1       79.70       75.61      6.56 o
  -2  -6   1        2.40        3.46      1.16 o
  -1  -6   1        1.91        5.18      2.50 o
   0  -6   1       32.17       33.48      5.82 o
   1  -6   1      181.91      194.61     13.97 o
   2  -6   1       37.27       40.97      6.47 o
   3  -6   1        0.15        2.28      2.25 o
   4  -6   1       14.62        9.67      1.02 o
   5  -6   1        1.10        1.74      0.61 o
   6  -6   1       17.51       11.65      1.37 o
   7  -6   1        4.44        4.85      0.89 o
   8  -6   1        9.85        5.37      1.31 o
   9  -6   1       19.96       18.16      1.80 o
  -9  -5   1        2.72        2.28      0.48 o
  -8  -5   1       14.68       12.22      1.88 o
  -7  -5   1        2.36        1.91      0.93 o
  -6  -5   1       29.93       29.91      3.21 o
  -5  -5   1      267.19      257.33      8.17 o
  -4  -5   1       59.69       54.36      5.57 o
  -3  -5   1      145.58      134.79      8.27 o
  -2  -5   1      164.81      144.91      8.15 o
  -1  -5   1     1064.30     1189.98     53.03 o
   0  -5   1      466.13      456.66     19.30 o
   1  -5   1        6.47        4.47      2.20 o
   2  -5   1       29.10       23.78      2.43 o
   3  -5   1       21.58       21.04      2.54 o
   4  -5   1       82.83       93.56      5.65 o
   5  -5   1        2.49        1.49      0.51 o
   6  -5   1        5.85        5.21      0.91 o
   7  -5   1       36.36       31.90      4.56 o
   8  -5   1       17.40       16.50      2.04 o
   9  -5   1        0.46        0.32      0.46 o
  10  -5   1       20.16       16.34      1.35 o
  -9  -4   1        0.08        0.09      0.59 o
  -8  -4   1        0.86        1.04      0.49 o
  -7  -4   1       14.13       16.28      2.42 o
  -6  -4   1       56.78       56.81      4.38 o
  -5  -4   1       86.27       86.34      7.82 o
  -4  -4   1       77.92       71.12      5.91 o
  -3  -4   1      126.76      103.05      6.68 o
  -2  -4   1       29.96       26.53      2.41 o
  -1  -4   1        2.16        0.86      0.69 o
   0  -4   1      688.29      681.71     14.81 o
   1  -4   1       68.04       80.93      3.70 o
   2  -4   1      173.56      201.09      6.47 o
   3  -4   1      811.54      931.93     18.85 o
   4  -4   1        8.93        9.93      2.11 o
   5  -4   1        9.96       11.53      2.57 o
   6  -4   1       35.35       32.90      2.39 o
   7  -4   1      189.89      207.23      7.02 o
   8  -4   1       19.39       15.62      2.35 o
   9  -4   1        0.02       -0.11      0.51 o
  10  -4   1        0.00        0.17      0.37 o
  -9  -3   1        6.86        6.59      0.94 o
  -8  -3   1       55.91       59.21      3.24 o
  -7  -3   1       15.12       10.65      2.03 o
  -6  -3   1       42.81       35.72      2.45 o
  -5  -3   1      117.69      111.00     12.13 o
  -4  -3   1       39.67       41.17      4.16 o
  -3  -3   1      235.61      221.73      8.80 o
  -2  -3   1      447.18      449.63      8.69 o
  -1  -3   1       17.71       22.06      2.27 o
   0  -3   1      604.45      572.98      7.21 o
   1  -3   1      108.83      108.20      4.91 o
   2  -3   1       17.61       20.51      2.35 o
   3  -3   1     1607.24     1764.08     29.93 o
   4  -3   1      130.94      154.49     11.64 o
   5  -3   1        5.81        6.58      2.98 o
   6  -3   1       16.98       18.83      5.33 o
   7  -3   1      256.85      260.00      6.30 o
   8  -3   1       21.94       20.85      1.90 o
   9  -3   1        0.73        1.61      0.54 o
  10  -3   1        0.25       -0.10      0.32 o
 -10  -2   1        0.13       -0.40      0.44 o
  -9  -2   1        5.02        5.14      1.02 o
  -8  -2   1       29.78       24.70      2.04 o
  -7  -2   1        2.14        3.55      0.96 o
  -6  -2   1        0.69        4.26      1.62 o
  -5  -2   1       12.69        7.39      3.13 o
  -4  -2   1       32.61       39.64      3.75 o
  -3  -2   1       71.10       77.81      4.68 o
  -2  -2   1       89.58       91.75      3.26 o
  -1  -2   1     1812.79     1667.88     15.64 o
   0  -2   1       36.01       34.26      4.71 o
   1  -2   1     2472.34     2396.66     28.07 o
   2  -2   1      139.90      160.59      5.58 o
   3  -2   1      127.62      124.20      5.42 o
   4  -2   1      146.89      190.52      8.62 o
   6  -2   1        1.71        1.27      1.32 o
   7  -2   1      688.15      701.35     13.87 o
   8  -2   1       23.11       24.61      3.57 o
   9  -2   1      112.32      110.97      4.32 o
  10  -2   1       31.09       32.30      1.80 o
 -10  -1   1        0.00       -0.51      0.51 o
  -9  -1   1        3.17        3.85      1.11 o
  -8  -1   1       12.21       12.24      2.11 o
  -7  -1   1        0.23        0.10      0.69 o
  -6  -1   1       11.74       14.38      4.38 o
  -5  -1   1       39.34       52.53      4.85 o
  -4  -1   1      852.05      950.84     16.49 o
  -3  -1   1      322.65      351.46      8.74 o
  -2  -1   1      127.63      121.57      2.97 o
  -1  -1   1      234.60      236.30      4.24 o
   0  -1   1      322.28      334.46      7.71 o
   1  -1   1      390.55      414.26      9.84 o
   2  -1   1       98.40       91.92      4.44 o
   3  -1   1        9.27       10.22      1.35 o
   4  -1   1      171.67      191.05     17.22 o
   5  -1   1        0.31        1.13      0.92 o
   6  -1   1        1.36       -1.51      1.51 o
   7  -1   1       36.03       40.58      2.67 o
   8  -1   1        0.03        0.37      1.03 o
   9  -1   1       25.99       23.42      3.43 o
  10  -1   1       18.88       19.94      2.13 o
  11  -1   1        1.01        2.12      0.55 o
 -10   0   1        3.80        4.12      0.91 o
  -9   0   1       30.44       28.80      2.77 o
  -8   0   1        5.12        3.52      0.81 o
  -7   0   1       26.55       16.89      1.85 o
  -6   0   1       36.34       46.33      5.12 o
  -5   0   1        8.97        9.14      2.15 o
  -4   0   1      874.41     1134.87     50.08 o
  -3   0   1      106.60      117.18      4.51 o
  -2   0   1       78.80       96.84      4.27 o
  -1   0   1      584.42      607.19      5.22 o
   1   0   1     1983.85     2025.78     16.87 o
   2   0   1     1494.09     1441.53     10.76 o
   3   0   1       27.06       23.69      1.84 o
   4   0   1      181.47      191.86      7.40 o
   5   0   1      210.77      213.08      9.11 o
   6   0   1        8.93        7.97      2.59 o
   7   0   1      222.45      238.73      6.12 o
   8   0   1        1.81        2.60      1.39 o
   9   0   1       19.92       17.74      3.02 o
  10   0   1        9.73       11.74      1.78 o
  11   0   1       32.22       48.30      2.40 o
 -10   1   1        1.78        3.72      0.82 o
  -9   1   1       12.41       11.15      1.81 o
  -8   1   1        9.41        9.21      1.78 o
  -7   1   1       26.49       26.12      3.47 o
  -6   1   1        2.02        2.72      1.41 o
  -5   1   1       24.14       30.31      3.89 o
  -4   1   1       51.34       60.98      7.18 o
  -3   1   1      569.05      602.73     14.34 o
  -2   1   1       98.66      113.39      6.71 o
  -1   1   1      502.23      545.49     10.67 o
   0   1   1      140.73      168.16      4.18 o
   1   1   1        5.55        9.70      0.89 o
   2   1   1      656.62      644.52      9.66 o
   3   1   1       81.20       76.02      4.17 o
   4   1   1       17.54       21.24      2.59 o
   5   1   1      288.08      340.73     12.27 o
   6   1   1       61.61       61.46      7.31 o
   7   1   1       15.64       14.57      1.54 o
   8   1   1       27.87       25.94      2.81 o
   9   1   1       14.07       11.39      2.36 o
  10   1   1        0.43        0.85      0.56 o
  11   1   1        0.44        0.26      0.39 o
 -10   2   1       18.53       21.58      1.78 o
  -9   2   1        0.84        0.45      0.46 o
  -8   2   1       11.15        9.52      1.75 o
  -7   2   1        4.47        5.19      1.07 o
  -6   2   1      207.82      176.29     10.41 o
  -5   2   1       18.85       21.46      3.36 o
  -4   2   1      383.45      378.71     12.36 o
  -3   2   1        0.00        1.90      0.90 o
  -2   2   1      460.50      474.73     10.88 o
  -1   2   1      100.36      102.04      3.64 o
   0   2   1     8653.98     8612.82     40.95 o
   1   2   1      126.25      137.65      2.69 o
   2   2   1      147.32      131.45      8.08 o
   3   2   1      422.70      402.79     29.95 o
   4   2   1      411.23      428.70     11.92 o
   5   2   1       47.38       55.57      4.87 o
   6   2   1       41.07       50.72      5.12 o
   7   2   1       40.13       34.08      2.35 o
   8   2   1        7.58        8.82      1.37 o
   9   2   1        1.73        2.33      0.75 o
  10   2   1       11.63       13.37      1.74 o
 -10   3   1        0.84        1.89      0.51 o
  -9   3   1        5.55        3.48      0.64 o
  -8   3   1        5.70        3.73      0.83 o
  -7   3   1      193.91      167.06      6.92 o
  -6   3   1       31.82       36.75      2.51 o
  -5   3   1       19.71       16.72      4.27 o
  -4   3   1        2.32        2.05      1.40 o
  -3   3   1        0.72        1.10      0.95 o
  -2   3   1      219.51      242.15      7.94 o
  -1   3   1      510.58      536.39      8.73 o
   0   3   1     1191.52     1245.94     11.32 o
   1   3   1     1215.18     1006.06      9.35 o
   2   3   1        0.72        2.70      0.84 o
   3   3   1       56.37       49.41      3.84 o
   4   3   1        2.38        3.56      1.32 o
   5   3   1      169.47      147.52      8.29 o
   6   3   1       32.28       33.01      4.34 o
   7   3   1        1.71        0.71      0.89 o
   8   3   1        6.49        5.33      1.40 o
   9   3   1        9.04       12.16      1.93 o
  10   3   1        0.00        0.16      0.39 o
  -9   4   1        2.34        1.92      0.47 o
  -8   4   1       61.87       58.13      2.70 o
  -7   4   1      150.54      135.25      5.62 o
  -6   4   1      299.75      294.39      4.71 o
  -5   4   1        8.04       13.23      3.91 o
  -4   4   1      225.76      230.34     14.98 o
  -3   4   1       99.34      136.04      7.06 o
  -2   4   1      234.26      267.57      9.42 o
  -1   4   1       17.57       18.21      1.85 o
   0   4   1      955.91      966.33     11.20 o
   1   4   1       29.18       36.30      2.00 o
   2   4   1        1.71        0.11      0.43 o
   3   4   1      268.42      264.16     25.47 o
   4   4   1        6.94        8.02      2.04 o
   5   4   1      123.79      121.58      7.92 o
   6   4   1        1.89       -0.83      0.83 o
   7   4   1       14.59       15.34      1.74 o
   8   4   1        8.88       10.87      1.51 o
   9   4   1        1.62        0.95      0.75 o
  10   4   1        0.08        0.22      0.32 o
  -9   5   1        0.41        0.86      0.32 o
  -8   5   1        4.92        3.42      1.11 o
  -7   5   1        1.91        0.93      0.69 o
  -6   5   1       23.73       25.82      1.91 o
  -5   5   1       43.27       40.16      2.08 o
  -4   5   1        2.80        3.38      1.56 o
  -3   5   1      148.28      190.77      7.66 o
  -2   5   1      144.65      169.15      6.72 o
  -1   5   1      329.84      393.14      9.23 o
   0   5   1       41.46       41.24      3.09 o
   1   5   1       12.74        7.98      1.38 o
   2   5   1        0.09        0.28      0.57 o
   3   5   1        5.27        4.22      1.36 o
   4   5   1       33.18       25.51      3.51 o
   5   5   1        2.30       -0.52      0.94 o
   6   5   1        9.30        9.02      1.99 o
   7   5   1        6.25        4.43      1.30 o
   8   5   1       26.63       20.52      2.64 o
   9   5   1        5.06        5.91      0.86 o
  10   5   1        6.06        6.73      0.96 o
  -9   6   1        0.22        0.17      0.35 o
  -8   6   1        2.43        2.35      0.59 o
  -7   6   1       14.55       14.42      2.02 o
  -6   6   1        9.26        7.42      1.09 o
  -5   6   1       30.66       33.21      2.18 o
  -4   6   1       14.68       16.10      1.70 o
  -3   6   1        0.55        0.81      1.10 o
  -2   6   1       99.09      127.17      7.84 o
  -1   6   1      649.41      755.53     17.99 o
   0   6   1      216.20      209.03     10.10 o
   1   6   1      254.63      242.29     10.90 o
   2   6   1       28.50       35.71      4.23 o
   3   6   1       50.70       42.28      7.09 o
   4   6   1        0.74        2.07      1.55 o
   5   6   1        3.99        2.54      0.82 o
   6   6   1       92.81       93.39      9.87 o
   7   6   1       11.52        9.46      1.85 o
   8   6   1        0.69        0.90      0.54 o
   9   6   1        0.10        0.57      0.70 o
  -8   7   1        1.58        1.18      0.41 o
  -7   7   1       10.62        8.83      1.52 o
  -6   7   1        8.28        6.73      1.02 o
  -5   7   1        0.58       -0.20      0.51 o
  -4   7   1        0.22       -0.03      0.44 o
  -3   7   1       16.69       17.51      1.52 o
  -2   7   1        0.11       -0.75      1.29 o
  -1   7   1        0.37        2.01      1.70 o
   0   7   1        4.10        2.86      2.52 o
   1   7   1      110.25      114.87      8.33 o
   2   7   1       50.95       51.82      8.14 o
   3   7   1       55.59       56.93      2.26 o
   4   7   1       21.83       15.51      1.04 o
   5   7   1        2.89        1.31      0.89 o
   6   7   1        4.92        2.51      0.78 o
   7   7   1       19.37       18.31      2.00 o
   8   7   1        3.88        4.00      0.74 o
   9   7   1        0.20        0.99      0.60 o
  -8   8   1        3.78        3.71      0.71 o
  -7   8   1        0.70        0.20      0.46 o
  -6   8   1        0.05        0.43      0.65 o
  -5   8   1        0.71        0.17      0.36 o
  -4   8   1        0.36        0.25      0.48 o
  -3   8   1        1.81        0.81      0.75 o
  -2   8   1        5.26        4.51      1.60 o
  -1   8   1       17.20       18.51      1.50 o
   0   8   1      114.95      127.60      2.80 o
   1   8   1       58.15       58.49      1.96 o
   2   8   1        0.22       -0.42      0.42 o
   3   8   1        3.14        3.67      0.83 o
   4   8   1       46.01       38.98      1.83 o
   5   8   1        1.12        0.31      0.40 o
   6   8   1        2.40        1.93      0.66 o
   7   8   1        0.28        0.44      0.47 o
   8   8   1        3.52        2.93      0.77 o
  -7   9   1        0.00        0.80      0.46 o
  -6   9   1        3.79        4.27      0.97 o
  -5   9   1       18.52       17.40      2.03 o
  -4   9   1       18.95       19.64      2.35 o
  -3   9   1        4.64        3.79      1.11 o
  -2   9   1        2.46        1.11      0.60 o
  -1   9   1       13.14       18.12      1.23 o
   0   9   1        6.20        3.17      0.89 o
   1   9   1       21.27       19.95      1.36 o
   2   9   1        7.34        8.13      1.10 o
   3   9   1        6.33        5.80      0.76 o
   4   9   1        5.47        3.61      0.85 o
   5   9   1       20.97       20.06      1.30 o
   6   9   1       28.16       28.59      2.18 o
   7   9   1        8.81        5.99      0.92 o
  -6  10   1        2.19        4.16      0.73 o
  -5  10   1        5.22        4.23      0.63 o
  -4  10   1        0.32        0.20      0.59 o
  -3  10   1       15.25       19.71      2.16 o
  -2  10   1        8.82       11.18      2.33 o
  -1  10   1        2.93        1.87      1.01 o
   0  10   1        1.54        2.00      1.01 o
   1  10   1        9.45        9.24      1.06 o
   2  10   1       19.40       22.74      1.66 o
   3  10   1        4.75        6.53      1.17 o
   4  10   1        5.54        4.77      0.81 o
   5  10   1        0.07       -0.36      0.66 o
  -4  11   1        0.17        0.13      0.43 o
  -3  11   1        1.25        0.52      0.54 o
  -2  11   1       37.02       62.03      2.45 o
  -1  11   1        3.04        8.77      2.65 o
   0  11   1       52.19       78.52      3.66 o
   1  11   1        0.85        1.92      2.62 o
   2  11   1        9.18       13.86      5.22 o
   3  11   1        1.56        7.81      2.51 o
  -2 -11   2        7.75       11.71      1.08 o
  -1 -11   2        2.62        3.52      0.72 o
   0 -11   2        5.64        5.54      0.91 o
   1 -11   2        1.68        0.77      0.48 o
   2 -11   2        4.43        5.94      0.84 o
  -4 -10   2        0.70       -0.42      0.56 o
  -3 -10   2        6.98        9.13      2.23 o
  -2 -10   2        0.81       -0.56      0.83 o
  -1 -10   2        1.06       -1.05      1.05 o
   0 -10   2        3.40        1.54      0.51 o
   1 -10   2        0.12       -0.72      1.12 o
   2 -10   2        0.50        0.14      1.83 o
   3 -10   2        9.66       12.58      1.10 o
   4 -10   2        0.98        0.73      0.47 o
   5 -10   2        0.04       -0.34      0.34 o
   6 -10   2        0.61        0.43      0.46 o
  -6  -9   2        2.45        3.75      0.71 o
  -5  -9   2        8.64       11.45      1.47 o
  -4  -9   2        8.98       10.05      1.61 o
  -3  -9   2        1.04       -0.33      1.11 o
  -2  -9   2       28.01       28.47      1.96 o
  -1  -9   2        0.17        0.71      0.55 o
   0  -9   2       13.27       13.32      1.13 o
   1  -9   2       26.04       29.93      1.96 o
   2  -9   2      267.43      338.89      5.24 o
   3  -9   2       15.67       16.77      1.43 o
   4  -9   2        4.72        4.97      1.27 o
   5  -9   2        3.36        2.30      0.79 o
   6  -9   2        7.19        7.24      1.20 o
  -7  -8   2        0.37        0.31      0.44 o
  -6  -8   2        2.35        0.54      1.64 o
  -5  -8   2        0.11        0.73      0.66 o
  -4  -8   2        0.04       -0.44      0.69 o
  -3  -8   2        0.06       -0.84      1.03 o
  -2  -8   2        2.45        1.87      0.53 o
  -1  -8   2        7.77        7.03      1.09 o
   0  -8   2       50.92       51.13      2.35 o
   1  -8   2       43.11       42.66      1.95 o
   2  -8   2      209.26      220.21      5.44 o
   3  -8   2       25.81       25.87      2.20 o
   4  -8   2        3.98        3.31      1.06 o
   5  -8   2        0.32        0.04      0.41 o
   6  -8   2        0.14       -0.28      0.36 o
   7  -8   2        0.11       -0.06      0.30 o
  -7  -7   2        8.33        8.15      0.91 o
  -6  -7   2       35.28       37.17      2.85 o
  -5  -7   2       21.34       20.27      1.79 o
  -4  -7   2       24.11       24.31      1.95 o
  -3  -7   2       39.78       35.88      1.82 o
  -2  -7   2       23.08       20.69      1.68 o
  -1  -7   2       14.65       15.08      1.38 o
   0  -7   2       10.34       10.44      1.11 o
   1  -7   2       15.03       14.74      1.34 o
   2  -7   2       56.61       60.56      2.66 o
   3  -7   2        1.32        0.59      0.33 o
   4  -7   2        1.07        1.42      0.56 o
   5  -7   2        5.58        5.57      1.03 o
   6  -7   2       56.04       36.45      2.34 o
   7  -7   2       46.35       28.97      1.99 o
   8  -7   2        0.41        0.09      0.31 o
   9  -7   2        3.23        0.94      0.43 o
  -8  -6   2        4.13        4.85      0.97 o
  -7  -6   2        3.87        4.11      0.83 o
  -6  -6   2       84.59       92.43      5.34 o
  -5  -6   2        3.87        3.55      1.32 o
  -4  -6   2      118.37      123.68      6.11 o
  -3  -6   2        9.11        6.81      2.93 o
  -2  -6   2        0.00       -1.99      1.99 o
  -1  -6   2        8.59        7.28      2.64 o
   0  -6   2        4.24        2.82      1.51 o
   1  -6   2       51.02       49.71      7.37 o
   2  -6   2       15.60       16.34      4.11 o
   3  -6   2       44.80       41.93      6.85 o
   4  -6   2        9.76       10.72      1.18 o
   5  -6   2        1.05        0.96      0.53 o
   6  -6   2        2.96        1.83      0.63 o
   7  -6   2        1.86        1.70      0.58 o
   8  -6   2       21.39       16.59      1.51 o
   9  -6   2        0.36        0.68      0.60 o
  -8  -5   2       10.86       11.88      1.73 o
  -7  -5   2        0.43        1.79      1.00 o
  -6  -5   2        5.89        6.45      1.54 o
  -5  -5   2      250.15      252.43      9.00 o
  -4  -5   2      151.15      154.64     16.19 o
  -3  -5   2       27.51       18.17      3.27 o
  -2  -5   2       87.34       85.43      7.24 o
  -1  -5   2      199.08      258.44     14.92 o
   0  -5   2      251.38      295.17     16.04 o
   1  -5   2        3.02        3.51      2.04 o
   2  -5   2        3.77        4.82      2.17 o
   3  -5   2        9.93        5.88      1.39 o
   4  -5   2       24.34       27.77      3.06 o
   5  -5   2        1.82        2.29      0.56 o
   6  -5   2        3.95        3.93      0.87 o
   7  -5   2       23.48       20.88      2.18 o
   8  -5   2       69.71       61.38      6.58 o
   9  -5   2        5.66        5.18      1.18 o
  10  -5   2        4.51        4.56      0.86 o
  -8  -4   2        1.33        1.56      0.63 o
  -7  -4   2        4.14        1.52      0.95 o
  -6  -4   2       12.37       12.25      2.17 o
  -5  -4   2       87.19       91.52      4.85 o
  -4  -4   2        0.00        2.47      1.64 o
  -3  -4   2        0.32        1.58      1.12 o
  -2  -4   2        0.56        0.33      0.70 o
  -1  -4   2      201.28      230.91      8.87 o
   0  -4   2      167.16      167.55     10.62 o
   1  -4   2      142.06      134.21      9.65 o
   2  -4   2       89.36       99.59      6.07 o
   3  -4   2        6.43        4.14      1.41 o
   4  -4   2       29.72       33.06      3.91 o
   5  -4   2        9.25       10.61      2.11 o
   6  -4   2        0.05       -0.16      1.05 o
   7  -4   2        0.09       -0.73      0.73 o
   8  -4   2       18.88       15.25      2.36 o
   9  -4   2       11.04       11.01      1.84 o
  10  -4   2        1.27        1.83      0.72 o
  -9  -3   2        1.11        1.36      0.43 o
  -8  -3   2        0.17        0.76      0.54 o
  -7  -3   2       43.85       44.92      3.49 o
  -6  -3   2       17.06       16.26      2.48 o
  -5  -3   2       26.06       31.87      5.10 o
  -4  -3   2        1.84        2.74      2.04 o
  -3  -3   2      209.55      186.25      8.41 o
  -2  -3   2       28.21       32.86      2.93 o
  -1  -3   2      371.91      381.83      9.92 o
   0  -3   2        7.59        4.68      1.56 o
   1  -3   2       52.11       49.87      5.22 o
   2  -3   2       13.68       17.91      2.28 o
   3  -3   2      112.37      133.12      6.66 o
   4  -3   2        3.62        5.01      1.47 o
   5  -3   2       48.46       54.15      5.42 o
   6  -3   2        1.06        2.32      1.48 o
   7  -3   2        6.68        2.43      2.11 o
   8  -3   2       67.31       71.99      3.82 o
   9  -3   2        3.67        5.87      1.53 o
  10  -3   2        4.53        3.32      1.00 o
  -9  -2   2        4.91        6.89      1.25 o
  -8  -2   2        0.38        0.37      0.50 o
  -7  -2   2       21.36       20.63      1.88 o
  -6  -2   2       11.04        9.53      1.96 o
  -5  -2   2        7.69        4.43      2.15 o
  -4  -2   2      125.41      137.41     12.40 o
  -3  -2   2       66.06       60.61      4.24 o
  -2  -2   2      148.84      146.51      4.58 o
  -1  -2   2        0.90        1.01      0.62 o
   0  -2   2       45.76       48.09      4.20 o
   1  -2   2       59.40       58.45      5.12 o
   2  -2   2      281.38      289.98      8.05 o
   3  -2   2      936.93      980.58     15.92 o
   4  -2   2      310.27      389.50     16.61 o
   5  -2   2       33.37       35.52      6.11 o
   6  -2   2        1.25        1.83      1.62 o
   7  -2   2       12.56       10.61      1.42 o
   8  -2   2       18.79       19.80      2.09 o
   9  -2   2       14.79       15.81      2.74 o
  10  -2   2        0.50       -0.02      0.47 o
  11  -2   2        0.20        0.51      0.39 o
 -10  -1   2        4.13        5.43      0.79 o
  -9  -1   2       11.88       12.11      1.73 o
  -8  -1   2        9.64        6.30      1.00 o
  -7  -1   2       40.91       28.38      2.17 o
  -6  -1   2        5.46        6.44      1.48 o
  -5  -1   2       14.36       11.96      4.14 o
  -4  -1   2      294.42      330.96     23.15 o
  -3  -1   2      487.71      558.87     15.93 o
  -2  -1   2      146.99      153.35      3.96 o
  -1  -1   2        1.64        1.23      0.40 o
   0  -1   2     2010.76     1953.25     16.25 o
   1  -1   2     3079.51     3060.68     31.98 o
   2  -1   2      463.74      443.33      8.61 o
   3  -1   2      756.38      794.29     12.45 o
   4  -1   2        1.24        2.81      1.19 o
   5  -1   2        2.67        4.30      2.04 o
   6  -1   2        5.32        5.23      1.73 o
   7  -1   2      231.46      243.50      8.64 o
   8  -1   2       10.62        8.89      1.49 o
   9  -1   2        2.40        2.31      1.25 o
  10  -1   2        8.35        8.72      1.16 o
  11  -1   2        0.09        0.53      0.31 o
 -10   0   2        1.27        2.19      0.61 o
  -9   0   2        0.94        1.14      0.66 o
  -8   0   2        1.89        0.47      0.64 o
  -7   0   2        1.25        1.11      0.60 o
  -6   0   2        2.93        2.60      1.08 o
  -5   0   2      200.03      227.64     21.50 o
  -4   0   2      242.06      283.61     19.07 o
  -3   0   2     1431.96     1579.08     14.49 o
  -2   0   2        6.48        7.43      1.92 o
  -1   0   2       16.27       18.50      2.22 o
   0   0   2     1173.39     1242.05     15.46 o
   1   0   2      682.20      629.88     12.13 o
   2   0   2     2024.01     2040.74     16.41 o
   3   0   2      370.12      350.49     13.38 o
   4   0   2       21.46       31.99      1.99 o
   5   0   2      221.95      235.58      7.93 o
   6   0   2       99.31      114.90      7.39 o
   7   0   2       51.43       48.80      3.29 o
   8   0   2      406.00      423.26      9.73 o
   9   0   2       32.04       32.71      4.05 o
  10   0   2       30.45       33.13      3.68 o
  11   0   2        0.00       -0.47      0.47 o
 -10   1   2        0.52       -0.13      0.38 o
  -9   1   2        1.32        0.96      0.70 o
  -8   1   2       12.46       10.33      1.77 o
  -7   1   2       13.04        9.71      1.77 o
  -6   1   2        6.72        6.24      0.95 o
  -5   1   2        5.72        7.66      2.32 o
  -4   1   2      241.02      284.86     10.83 o
  -3   1   2      538.14      600.18     13.64 o
  -2   1   2       45.16       42.28      3.10 o
  -1   1   2     1385.48     1465.60     15.09 o
   0   1   2      912.12      968.89     10.45 o
   1   1   2     2367.26     2372.35     22.51 o
   2   1   2     2578.08     2452.58     28.96 o
   3   1   2      746.66      780.21      7.89 o
   4   1   2      137.66      132.52      6.46 o
   5   1   2      147.89      165.85      8.10 o
   6   1   2       56.79       51.05      4.15 o
   7   1   2       66.73       79.62      3.63 o
   8   1   2       31.22       24.44      3.69 o
   9   1   2       49.71       56.57      5.38 o
  10   1   2        3.51        5.36      1.58 o
  11   1   2        1.57        1.40      0.60 o
 -10   2   2       25.70       30.28      1.73 o
  -9   2   2        0.65        0.33      0.51 o
  -8   2   2        0.22        0.78      0.67 o
  -7   2   2       32.03       26.72      2.89 o
  -6   2   2       62.39       51.78      4.39 o
  -5   2   2      220.07      206.66     10.52 o
  -4   2   2        8.27        9.66      2.01 o
  -3   2   2      208.56      213.40      8.43 o
  -2   2   2       32.14       38.49      3.12 o
  -1   2   2      954.51      991.40     15.93 o
   0   2   2     2559.49     2564.63     23.82 o
   1   2   2    15587.37    14853.57     66.42 o
   2   2   2     7498.82     6789.48     26.75 o
   3   2   2      637.29      555.88      8.25 o
   4   2   2       38.84       34.35      3.45 o
   5   2   2      171.14      164.63      8.37 o
   6   2   2       31.75       24.09      3.58 o
   7   2   2       62.79       66.75      2.56 o
   8   2   2        7.61       10.86      1.45 o
   9   2   2        4.54        4.81      1.33 o
  10   2   2        0.14       -0.10      0.67 o
  11   2   2        0.48        0.60      0.44 o
  -9   3   2        4.52        4.23      0.99 o
  -8   3   2        3.26        1.56      0.80 o
  -7   3   2        2.04        1.03      0.91 o
  -6   3   2       86.63       80.78      4.27 o
  -5   3   2        0.07        1.23      1.16 o
  -4   3   2      285.80      308.43     11.88 o
  -3   3   2       14.01       14.87      2.37 o
  -2   3   2        0.50        0.45      0.69 o
  -1   3   2      573.34      624.47     11.31 o
   0   3   2      109.65      132.50      5.20 o
   1   3   2       15.75       34.50      2.69 o
   2   3   2     1733.69     1682.08     15.51 o
   3   3   2       56.67       54.77      4.60 o
   4   3   2       42.29       39.15      3.76 o
   5   3   2        5.44        2.13      1.16 o
   6   3   2       10.65       12.91      2.81 o
   7   3   2      198.78      214.50      6.78 o
   8   3   2        6.70        7.48      1.25 o
   9   3   2        4.84        4.94      1.04 o
  10   3   2        0.00        0.94      0.76 o
  -9   4   2        8.27        7.22      1.06 o
  -8   4   2       10.27       10.71      1.12 o
  -7   4   2       37.13       34.79      2.45 o
  -6   4   2     1085.50     1110.89     30.65 o
  -5   4   2      155.95      139.51     13.26 o
  -4   4   2      165.63      149.65     12.77 o
  -3   4   2        4.98        2.79      1.92 o
  -2   4   2      520.37      630.83     22.09 o
  -1   4   2       89.63       99.11      8.05 o
   0   4   2       19.41       19.24      1.61 o
   1   4   2      664.36      598.69     12.61 o
   2   4   2      104.28      103.12      3.73 o
   3   4   2      199.63      170.43      8.80 o
   4   4   2       16.88       11.93      2.28 o
   5   4   2       39.57       34.23      4.09 o
   6   4   2      235.57      237.93     10.74 o
   7   4   2       23.54       21.22      2.58 o
   8   4   2      134.03      145.06      7.76 o
   9   4   2        5.02        6.06      1.12 o
  10   4   2        0.01        0.21      0.42 o
  -8   5   2        3.83        4.15      0.68 o
  -7   5   2        3.10        3.22      0.73 o
  -6   5   2       48.10       52.13      3.82 o
  -5   5   2      150.39      167.05      4.24 o
  -4   5   2        0.01        1.17      1.92 o
  -3   5   2       86.00       94.78      9.93 o
  -2   5   2        1.94        0.80      0.74 o
  -1   5   2        1.55        1.29      0.85 o
   0   5   2      660.41      756.07     16.00 o
   1   5   2       40.76       36.34      3.56 o
   2   5   2       80.12       81.26      5.23 o
   3   5   2       67.92       60.81      7.56 o
   4   5   2        3.18        0.50      1.30 o
   5   5   2       40.67       23.67      5.50 o
   6   5   2       62.58       68.99      3.98 o
   7   5   2       42.26       41.21      3.75 o
   8   5   2       15.76       14.66      2.29 o
   9   5   2        1.72        1.46      0.79 o
  10   5   2        6.44        6.70      1.21 o
  -8   6   2        3.34        2.36      0.65 o
  -7   6   2       24.62       25.57      1.76 o
  -6   6   2        5.98        4.15      1.24 o
  -5   6   2        0.37        0.22      0.43 o
  -4   6   2      113.44      117.16      3.79 o
  -3   6   2        0.11        0.71      1.45 o
  -2   6   2       84.83      106.32     10.42 o
  -1   6   2      154.63      175.36     12.34 o
   0   6   2       15.39       13.48      2.60 o
   1   6   2       58.88       54.52      4.73 o
   2   6   2       58.82       57.46      7.79 o
   3   6   2        1.92        3.30      2.20 o
   4   6   2        0.20       -0.21      1.65 o
   5   6   2        4.56        3.22      0.90 o
   6   6   2        2.13        2.42      1.09 o
   7   6   2       42.42       40.25      6.23 o
   8   6   2       12.51       11.66      1.95 o
   9   6   2        0.67        1.75      0.87 o
  -8   7   2        4.02        4.45      0.88 o
  -7   7   2       10.29       12.25      1.14 o
  -6   7   2       11.66       11.85      1.79 o
  -5   7   2        0.52        0.78      0.84 o
  -4   7   2       45.62       41.20      2.47 o
  -3   7   2        8.65        8.29      1.08 o
  -2   7   2        0.38        0.89      0.48 o
  -1   7   2       13.41       19.97      4.48 o
   1   7   2       31.45       34.82      6.53 o
   2   7   2        3.24        1.32      1.40 o
   3   7   2        8.45        8.75      1.06 o
   4   7   2        0.96        0.87      0.42 o
   5   7   2        0.81        0.63      0.45 o
   6   7   2        5.31        5.00      1.03 o
   7   7   2        0.57        0.29      0.49 o
   8   7   2        7.75        9.54      1.72 o
   9   7   2        0.00       -0.08      0.53 o
  -7   8   2        0.00        0.22      0.54 o
  -6   8   2        6.60        8.60      1.43 o
  -4   8   2       50.81       54.31      3.83 o
  -3   8   2        2.81        2.25      0.92 o
  -2   8   2        0.45       -0.36      0.48 o
  -1   8   2      149.21      170.85      4.42 o
   0   8   2      221.35      256.75      4.57 o
   1   8   2       76.89       81.80      2.28 o
   2   8   2        0.12        0.70      0.73 o
   3   8   2        1.15        0.37      0.60 o
   4   8   2        6.71        4.77      0.67 o
   5   8   2        3.07        1.02      0.49 o
   6   8   2        0.47        0.57      0.48 o
   7   8   2        9.15        9.74      1.66 o
   8   8   2        5.08        5.47      1.12 o
  -7   9   2        0.32        0.16      0.33 o
  -6   9   2        0.03       -0.19      0.44 o
  -5   9   2        4.55        4.31      1.05 o
  -4   9   2        0.89       -0.34      0.63 o
  -3   9   2        4.66        7.40      1.47 o
  -2   9   2        7.52        9.20      1.13 o
  -1   9   2        2.72        2.34      0.50 o
   0   9   2       33.14       31.97      1.73 o
   1   9   2        1.46        0.21      0.47 o
   2   9   2       11.09        9.40      0.97 o
   3   9   2       12.13       12.03      1.11 o
   4   9   2        0.08        0.15      0.75 o
   5   9   2       22.81       21.16      1.37 o
   6   9   2        6.08        6.56      0.89 o
   7   9   2       56.11       61.23      3.16 o
  -5  10   2        3.33        5.01      0.78 o
  -4  10   2        0.65        0.69      0.60 o
  -3  10   2       10.23       13.72      1.74 o
  -2  10   2        0.02        0.01      0.60 o
  -1  10   2        6.88        6.80      0.98 o
   0  10   2       48.37       55.46      2.13 o
   1  10   2        8.26        7.27      0.85 o
   2  10   2        0.20        1.63      1.29 o
   3  10   2        1.36        2.14      3.44 o
   4  10   2       13.29       11.42      1.15 o
   5  10   2        0.10        2.07      0.91 o
  -4  11   2        2.10        0.70      0.41 o
  -3  11   2        0.87        0.83      0.53 o
  -2  11   2       17.43       34.68      2.54 o
  -1  11   2        8.60       19.00      3.16 o
   0  11   2       29.31       43.68      8.61 o
   1  11   2        0.10        2.37      3.68 o
   2  11   2        0.22        2.67      3.22 o
   3  11   2        2.82        4.07      0.93 o
   4  11   2        0.00        1.14      0.66 o
  -1 -11   3        0.09        1.12      0.46 o
   0 -11   3        0.49       -0.51      0.51 o
   1 -11   3        0.04       -0.68      0.68 o
   2 -11   3        0.33       -0.53      0.53 o
  -2 -10   3        5.48        2.57      0.62 o
   0 -10   3        0.02       -0.94      0.94 o
   1 -10   3       20.03       25.28      2.25 o
   2 -10   3        0.00       -0.96      0.96 o
   3 -10   3        9.53        8.54      0.78 o
   4 -10   3        1.12        1.23      0.43 o
   5 -10   3        0.03       -0.33      0.38 o
  -5  -9   3        0.07        0.20      0.50 o
  -4  -9   3        4.76        5.00      1.05 o
  -3  -9   3        1.94        0.15      2.35 o
  -2  -9   3       34.92       37.14      2.05 o
  -1  -9   3        0.59        0.65      0.42 o
   0  -9   3       14.88       16.69      1.57 o
   1  -9   3       34.86       42.18      3.35 o
   2  -9   3       36.29       44.48      2.23 o
   3  -9   3        0.12        0.35      0.32 o
   4  -9   3        0.66        0.12      0.77 o
   5  -9   3        6.55        5.31      1.11 o
   6  -9   3        7.30        6.81      1.13 o
   7  -9   3        0.48        0.08      0.33 o
  -6  -8   3        0.69        0.86      0.54 o
  -5  -8   3        2.18        2.34      0.79 o
  -4  -8   3        0.77        1.29      0.86 o
  -3  -8   3        2.04        0.77      0.97 o
  -2  -8   3       13.17        9.96      1.23 o
  -1  -8   3        7.68        6.20      1.01 o
   0  -8   3       44.38       45.67      2.57 o
   1  -8   3        0.17        0.58      0.43 o
   2  -8   3       10.94       12.64      1.10 o
   3  -8   3      131.61      135.93      4.37 o
   4  -8   3        0.51        0.10      0.42 o
   5  -8   3        3.71        4.04      1.18 o
   6  -8   3        0.49       -0.28      0.50 o
   7  -8   3       23.61       17.08      1.81 o
   8  -8   3       14.35       11.22      1.17 o
  -7  -7   3        1.13        0.23      0.48 o
  -6  -7   3        4.45        5.67      1.21 o
  -5  -7   3        1.38        2.55      0.74 o
  -4  -7   3       28.60       30.34      3.05 o
  -3  -7   3        0.00       -0.13      0.52 o
  -2  -7   3       97.26       99.63      3.73 o
  -1  -7   3        0.88        0.69      0.45 o
   0  -7   3        0.73        0.29      0.47 o
   1  -7   3       77.87       78.43      3.07 o
   2  -7   3      618.39      663.16     12.69 o
   3  -7   3       73.60       81.21      3.34 o
   4  -7   3       14.65       11.62      1.03 o
   5  -7   3       22.56       20.04      1.77 o
   6  -7   3        2.10        1.83      0.63 o
   7  -7   3        0.16        0.03      0.36 o
   8  -7   3        0.24        0.04      0.33 o
   9  -7   3        0.03        0.28      0.41 o
  -7  -6   3       30.38       36.89      2.63 o
  -6  -6   3        0.90        1.69      0.79 o
  -5  -6   3       19.18       17.82      2.45 o
  -4  -6   3       98.39      119.65      6.15 o
  -3  -6   3        4.67        5.38      1.43 o
  -2  -6   3        0.04        0.12      0.48 o
  -1  -6   3        0.02        0.37      0.48 o
   0  -6   3        4.03        4.40      2.13 o
   1  -6   3       61.97       55.81      8.13 o
   2  -6   3       49.30       42.01      7.17 o
   3  -6   3       18.18       16.19      4.75 o
   4  -6   3       35.52       38.48      2.25 o
   5  -6   3        0.15        0.06      0.52 o
   6  -6   3        2.06        2.00      0.67 o
   7  -6   3        0.24        0.28      0.44 o
   8  -6   3       23.11       19.14      1.51 o
   9  -6   3        8.03        6.10      1.18 o
  -8  -5   3        0.03        0.91      0.50 o
  -7  -5   3       12.03       16.42      3.39 o
  -6  -5   3      111.85      130.94      9.63 o
  -5  -5   3      259.76      314.11     10.68 o
  -4  -5   3      366.25      416.64      7.78 o
  -3  -5   3       67.30       67.26      4.99 o
  -2  -5   3        6.11        5.09      2.57 o
  -1  -5   3      167.25      194.90     13.48 o
   0  -5   3      152.45      150.99     12.06 o
   1  -5   3       11.44       15.20      3.85 o
   2  -5   3       13.23       12.28      3.62 o
   3  -5   3      161.69      160.51     13.06 o
   4  -5   3      106.35      130.70      8.73 o
   5  -5   3       26.12       31.20      1.84 o
   6  -5   3       50.69       31.95      2.29 o
   7  -5   3      170.39      133.76      9.66 o
   8  -5   3        0.91        2.01      0.56 o
   9  -5   3       23.60       22.28      2.29 o
  10  -5   3        0.56        0.56      0.42 o
  -8  -4   3        0.11       -0.72      0.72 o
  -7  -4   3        0.00        0.09      0.56 o
  -6  -4   3      189.51      186.95      8.00 o
  -5  -4   3       19.59       21.70      2.76 o
  -4  -4   3      169.58      179.45     17.96 o
  -3  -4   3      109.70       99.36     11.09 o
  -2  -4   3        0.24        0.53      0.95 o
  -1  -4   3       71.24       93.94      8.42 o
   0  -4   3        0.03       -1.10      1.17 o
   1  -4   3       13.80       11.68      3.10 o
   2  -4   3        7.66        7.50      2.62 o
   3  -4   3       24.94       20.40      3.08 o
   4  -4   3        1.67        2.18      1.13 o
   5  -4   3        1.75        0.75      1.12 o
   6  -4   3        2.52        1.58      2.03 o
   7  -4   3        3.28        2.81      0.76 o
   8  -4   3        3.25        3.85      0.89 o
   9  -4   3        0.00        0.55      0.79 o
  10  -4   3        1.81        2.23      0.76 o
  -9  -3   3        0.08        0.59      0.60 o
  -8  -3   3        6.48        6.99      1.16 o
  -7  -3   3       43.44       42.33      4.11 o
  -6  -3   3        7.72        6.05      1.64 o
  -5  -3   3       20.25       24.51      2.63 o
  -4  -3   3        9.26        8.83      3.61 o
  -3  -3   3        1.82        4.62      2.40 o
  -2  -3   3      162.20      165.64      9.77 o
  -1  -3   3      748.01      834.85     22.12 o
   0  -3   3     2269.19     2359.63     37.57 o
   1  -3   3      543.52      527.29     17.96 o
   2  -3   3      515.97      432.80     16.58 o
   3  -3   3      111.49      114.60      6.55 o
   4  -3   3      401.62      428.81     19.62 o
   5  -3   3      129.54      150.48     12.44 o
   6  -3   3       78.67       75.74     10.14 o
   7  -3   3      115.57      127.98      6.03 o
   8  -3   3      266.79      284.83     17.95 o
   9  -3   3       60.09       76.44      5.52 o
  10  -3   3        0.88        0.71      0.62 o
  11  -3   3        0.72        0.38      0.31 o
  -9  -2   3        0.33       -0.04      0.32 o
  -8  -2   3        1.75        3.29      0.97 o
  -7  -2   3        3.61        4.99      0.97 o
  -6  -2   3        2.61        2.57      0.75 o
  -5  -2   3        0.24        0.43      0.52 o
  -4  -2   3        5.66        3.77      2.70 o
  -3  -2   3       26.14       17.83      4.41 o
  -2  -2   3       15.27       11.45      1.88 o
  -1  -2   3        3.81        4.37      1.67 o
   0  -2   3       43.88       37.91      4.32 o
   1  -2   3      234.61      235.34     10.90 o
   2  -2   3      153.72      143.85      6.33 o
   3  -2   3        1.86        1.89      0.85 o
   4  -2   3      183.40      223.34      8.60 o
   5  -2   3       65.49       80.70      6.93 o
   6  -2   3       49.66       61.10      8.79 o
   7  -2   3        1.84        2.28      0.63 o
   8  -2   3        7.49        5.77      1.24 o
   9  -2   3        0.11       -0.22      0.96 o
  10  -2   3        1.60        2.26      0.59 o
  11  -2   3        2.22        1.54      0.57 o
  -9  -1   3        6.90        4.50      0.93 o
  -8  -1   3        0.00        1.51      0.80 o
  -7  -1   3      299.71      252.88      6.32 o
  -6  -1   3        0.04        0.32      1.77 o
  -5  -1   3       63.19       53.11      8.71 o
  -4  -1   3       50.42       53.46      8.00 o
  -3  -1   3       70.86       81.69      8.74 o
  -2  -1   3      272.48      255.74     10.58 o
  -1  -1   3       90.66       86.56      7.35 o
   0  -1   3      387.01      356.10     11.33 o
   1  -1   3       36.01       34.59      3.84 o
   2  -1   3        0.85        1.11      0.72 o
   3  -1   3      165.88      168.92      6.49 o
   4  -1   3      850.08      950.17     16.01 o
   5  -1   3       72.04       76.63      8.36 o
   6  -1   3       47.12       57.29      8.22 o
   7  -1   3       12.91       11.68      1.34 o
   8  -1   3      237.96      269.54      7.76 o
   9  -1   3        0.03        0.20      0.52 o
  10  -1   3        1.92        1.91      1.14 o
  11  -1   3        0.28        0.82      0.35 o
  -9   0   3        0.00        0.33      0.48 o
  -8   0   3        1.32        0.87      0.55 o
  -7   0   3        0.45        0.14      0.72 o
  -6   0   3        3.14        3.10      0.86 o
  -5   0   3        0.09       -0.62      1.48 o
  -4   0   3       10.95       13.91      3.01 o
  -3   0   3      176.12      202.59     14.75 o
  -2   0   3       11.66        9.50      1.65 o
  -1   0   3      107.54      113.86      6.24 o
   0   0   3      961.45     1080.19     18.41 o
   1   0   3     5541.72     5221.97     42.08 o
   2   0   3     1644.31     1731.09     18.19 o
   3   0   3      228.19      254.68     10.33 o
   4   0   3      137.21      144.96      5.68 o
   5   0   3        0.03        2.38      1.18 o
   6   0   3      342.18      384.69     13.66 o
   7   0   3       12.25       12.36      1.36 o
   8   0   3      303.89      324.74      8.54 o
   9   0   3       18.97       20.76      3.26 o
  10   0   3       39.72       50.36      4.63 o
  11   0   3       11.72       14.72      1.56 o
  -9   1   3        2.94        4.18      0.99 o
  -8   1   3       17.24       14.05      2.08 o
  -7   1   3       33.61       24.51      2.79 o
  -6   1   3        0.33        2.24      1.82 o
  -5   1   3       19.91       24.15      4.28 o
  -4   1   3        2.06        1.22      1.31 o
  -3   1   3     1185.34     1333.61     39.19 o
  -2   1   3      112.76      142.02      6.32 o
  -1   1   3      611.09      636.88     11.53 o
   0   1   3        0.56        0.74      0.42 o
   1   1   3     2018.74     2117.92     31.46 o
   2   1   3      252.50      231.27      6.88 o
   3   1   3       98.60      111.60      5.23 o
   4   1   3       44.87       49.43      2.69 o
   5   1   3        0.43        0.28      0.69 o
   6   1   3        0.04        0.43      1.01 o
   7   1   3       23.33       27.41      2.15 o
   8   1   3       12.40       18.58      2.10 o
   9   1   3        2.89        2.58      1.16 o
  10   1   3        0.26       -0.23      0.66 o
  11   1   3       11.47       14.04      1.57 o
  -9   2   3        0.47       -0.11      0.42 o
  -8   2   3        1.86        1.29      0.81 o
  -7   2   3        7.07        4.90      1.38 o
  -6   2   3       43.29       34.69      2.90 o
  -5   2   3       14.41       16.39      4.69 o
  -4   2   3       46.39       48.04      4.78 o
  -3   2   3      168.62      179.10      8.28 o
  -2   2   3       23.27       32.40      3.08 o
  -1   2   3      191.24      222.96      6.75 o
   0   2   3      348.33      317.68      8.68 o
   1   2   3     1351.26     1300.84     17.08 o
   2   2   3      132.83      102.64      4.86 o
   3   2   3      588.18      561.65     14.33 o
   4   2   3       26.55       21.84      2.37 o
   5   2   3       38.29       26.87      3.52 o
   6   2   3        0.21       -0.27      1.10 o
   7   2   3       83.05       97.11      4.07 o
   8   2   3      137.05      160.17      4.91 o
   9   2   3       11.65        9.35      2.23 o
  10   2   3        0.02       -0.42      0.76 o
  11   2   3        7.35        9.44      1.28 o
  -9   3   3        9.00        9.11      1.17 o
  -8   3   3        0.00       -0.46      0.68 o
  -7   3   3       66.12       60.03      4.36 o
  -6   3   3        0.01        0.28      0.56 o
  -5   3   3      272.06      263.55      7.94 o
  -4   3   3       29.35       27.16      3.68 o
  -3   3   3      105.73      117.18      6.73 o
  -2   3   3      476.38      520.16     12.13 o
  -1   3   3       26.22       31.65      2.40 o
   0   3   3      636.28      588.74     16.67 o
   1   3   3        0.02        1.32      0.83 o
   2   3   3      136.23      124.59      5.78 o
   3   3   3       31.18       28.21      4.40 o
   4   3   3      481.43      427.72     17.45 o
   5   3   3        6.90        3.95      1.39 o
   6   3   3       12.08       14.15      2.84 o
   7   3   3       12.53       13.07      1.21 o
   8   3   3        0.31        0.65      0.59 o
   9   3   3       10.93       15.22      2.42 o
  10   3   3        0.02        0.22      0.77 o
  11   3   3        0.03        0.81      0.51 o
  -9   4   3        2.24        1.71      0.43 o
  -8   4   3       14.21       12.24      1.63 o
  -7   4   3       30.72       29.96      2.02 o
  -6   4   3      127.03      122.46      5.34 o
  -5   4   3       24.39       30.08      2.62 o
  -4   4   3       87.01       87.02     10.16 o
  -3   4   3       28.46       29.81      5.74 o
  -2   4   3        4.91        5.14      2.20 o
  -1   4   3       74.09       70.25      7.23 o
   0   4   3       94.92       93.02      5.17 o
   1   4   3      434.53      410.43     11.07 o
   2   4   3      747.30      628.72     14.15 o
   3   4   3       55.25       45.21      5.92 o
   4   4   3      236.60      170.06     12.41 o
   5   4   3      162.16      122.84     11.52 o
   6   4   3      178.98      163.28     13.89 o
   7   4   3        5.73        4.85      1.06 o
   8   4   3        4.98        3.81      0.96 o
   9   4   3        3.96        5.75      1.10 o
  10   4   3        0.79        2.01      0.91 o
  -8   5   3        1.48        1.06      0.40 o
  -7   5   3        0.00        0.18      0.45 o
  -6   5   3       75.00       84.05      3.41 o
  -5   5   3        0.53        1.36      0.65 o
  -4   5   3       13.97       12.11      4.20 o
  -3   5   3       16.52       25.04      5.33 o
  -2   5   3       58.77       67.29      8.19 o
  -1   5   3      221.68      236.44     14.34 o
   0   5   3        1.36        1.60      1.14 o
   1   5   3        6.57        6.61      8.18 o
   2   5   3      174.87      193.42      8.65 o
   3   5   3      245.49      184.17     13.05 o
   4   5   3        2.08        2.91      2.14 o
   5   5   3       15.30       12.55      4.28 o
   6   5   3       66.45       85.22      3.74 o
   7   5   3       97.31       88.03      5.49 o
   8   5   3       19.70       23.16      2.64 o
   9   5   3        1.58        0.85      1.23 o
  10   5   3        0.67        0.42      0.57 o
  -8   6   3        7.95        7.09      0.97 o
  -7   6   3        8.31        6.58      1.29 o
  -6   6   3      133.61      141.15      8.11 o
  -5   6   3       73.66       76.21      4.43 o
  -4   6   3        8.33        9.50      1.52 o
  -3   6   3      115.02      121.22      9.25 o
  -2   6   3       75.09       79.41      9.51 o
  -1   6   3       68.52       58.94      7.79 o
   0   6   3       12.27       10.97      2.39 o
   1   6   3       64.10       62.95      5.39 o
   2   6   3       16.13       11.15      2.44 o
   3   6   3        7.26        3.78      2.48 o
   4   6   3       15.13        5.91      2.94 o
   5   6   3        0.01        1.07      0.63 o
   6   6   3       32.65       32.41      3.82 o
   7   6   3        3.25        1.22      0.68 o
   8   6   3       12.59       10.50      1.87 o
   9   6   3        7.12       11.27      1.72 o
  10   6   3        0.00       -0.62      0.62 o
  -8   7   3       13.47        8.73      0.95 o
  -7   7   3        2.97        2.92      0.82 o
  -6   7   3        2.46        3.55      1.05 o
  -5   7   3       19.27       21.50      1.74 o
  -4   7   3        0.59       -0.14      0.68 o
  -3   7   3        0.04        0.18      0.38 o
  -2   7   3        0.18        0.69      0.55 o
  -1   7   3       64.66       80.83      9.55 o
   0   7   3        2.54        4.74      2.32 o
   1   7   3      115.12      117.55     11.66 o
   2   7   3        2.46        0.45      1.34 o
   3   7   3       14.70       15.76      1.39 o
   4   7   3       12.59       10.44      1.37 o
   5   7   3        0.89        0.85      0.53 o
   6   7   3        9.31        8.31      2.05 o
   7   7   3       29.70       25.89      3.00 o
   8   7   3        4.71        4.37      1.20 o
   9   7   3        7.37        6.43      1.20 o
  -7   8   3       21.11       19.81      1.66 o
  -6   8   3        4.94        5.23      1.13 o
  -5   8   3       29.90       31.01      2.86 o
  -4   8   3        1.33        1.32      0.83 o
  -3   8   3        1.09        1.59      0.49 o
  -2   8   3        6.44        7.92      1.10 o
  -1   8   3      107.80      125.22      3.76 o
   0   8   3        0.63        0.81      0.42 o
   1   8   3       40.85       41.13      2.24 o
   2   8   3        2.53        2.12      0.44 o
   3   8   3       10.19       10.73      1.35 o
   4   8   3        2.59        3.35      0.88 o
   5   8   3        0.33        0.06      0.98 o
   6   8   3        0.75        0.02      1.43 o
   7   8   3       16.67       16.87      2.16 o
   8   8   3        0.00        1.98      0.94 o
  -6   9   3        1.26        2.00      0.68 o
  -5   9   3        3.33        2.99      0.92 o
  -4   9   3        6.40        7.27      1.40 o
  -3   9   3        1.28        1.40      0.52 o
  -2   9   3        4.89        6.96      1.04 o
  -1   9   3        0.14        0.16      0.54 o
   0   9   3        6.91        7.65      0.92 o
   1   9   3        6.61        7.37      0.97 o
   2   9   3        2.18        4.06      3.33 o
   3   9   3        2.14        2.55      0.76 o
   4   9   3       14.84       14.23      1.19 o
   5   9   3        3.54        2.40      0.61 o
   6   9   3        0.01        0.56      0.70 o
   7   9   3        2.70        5.74      1.21 o
  -5  10   3        1.40        2.05      0.41 o
  -4  10   3        5.71        7.14      0.81 o
  -3  10   3        1.82        4.64      1.06 o
  -2  10   3        0.01        0.00      0.56 o
  -1  10   3        2.38        1.15      0.53 o
   0  10   3       16.35       25.37      1.47 o
   1  10   3        1.31        3.00      1.42 o
   2  10   3        1.07        2.63      2.01 o
   3  10   3        2.14        2.72      1.44 o
   4  10   3        0.96        0.24      0.52 o
   5  10   3        0.24        0.22      0.59 o
   6  10   3        2.88        6.40      1.09 o
  -3  11   3       13.29       20.22      1.71 o
  -2  11   3        0.00        0.76      0.62 o
  -1  11   3        0.13       -0.03      0.36 o
   0  11   3        0.24        0.47      0.66 o
   1  11   3        1.39        3.36      0.95 o
   2  11   3        3.04        2.63      0.88 o
   3  11   3        3.23        2.22      0.80 o
   4  11   3        1.37        1.56      0.63 o
   1  12   3        0.34       -0.07      0.36 o
   2  12   3        2.36        3.48      0.67 o
  -1 -10   4        3.16        0.06      0.63 o
   0 -10   4        1.00       -0.72      0.77 o
   1 -10   4        0.03       -0.43      0.56 o
   2 -10   4        0.00        0.13      0.51 o
   3 -10   4        1.12       -0.81      0.81 o
   4 -10   4        2.19        2.28      0.57 o
   5 -10   4       29.77       24.39      1.46 o
  -4  -9   4       22.96       23.82      1.66 o
  -3  -9   4        0.88        1.17      0.72 o
  -2  -9   4       40.76       44.63      1.99 o
  -1  -9   4        4.65        4.85      0.77 o
   0  -9   4        7.56        7.12      1.38 o
   1  -9   4        5.68        4.64      1.12 o
   2  -9   4        8.23        9.92      1.54 o
   3  -9   4        1.77        2.82      0.83 o
   4  -9   4        4.35        4.07      0.68 o
   5  -9   4        0.93        0.15      0.42 o
   6  -9   4        4.58        3.11      0.86 o
   7  -9   4        1.49        0.22      0.32 o
  -5  -8   4        0.00       -0.07      0.48 o
  -4  -8   4        6.95        7.96      1.33 o
  -3  -8   4       35.21       38.60      3.01 o
  -2  -8   4       10.48       10.16      1.19 o
  -1  -8   4       30.37       30.82      2.04 o
   0  -8   4       10.70        8.17      1.11 o
   1  -8   4       33.68       36.22      3.16 o
   2  -8   4       54.10       57.34      3.54 o
   3  -8   4       57.00       58.15      2.82 o
   4  -8   4       11.31       10.90      1.19 o
   5  -8   4        0.12        0.33      0.61 o
   6  -8   4       10.51        7.73      1.38 o
   7  -8   4        5.83        4.25      0.96 o
   8  -8   4        3.35        2.80      0.61 o
  -6  -7   4        0.00       -0.35      0.51 o
  -5  -7   4        4.20        5.11      1.17 o
  -4  -7   4       13.50       14.87      2.00 o
  -3  -7   4       28.90       33.96      3.13 o
  -2  -7   4        2.68        1.85      0.56 o
  -1  -7   4        0.18        0.15      0.47 o
   0  -7   4        1.87        2.79      0.77 o
   1  -7   4       14.68       13.20      1.41 o
   2  -7   4      304.61      316.11      9.34 o
   3  -7   4      150.50      154.30      4.72 o
   4  -7   4      187.71      197.26      8.23 o
   5  -7   4        0.12       -0.43      0.43 o
   6  -7   4        0.51        0.85      0.54 o
   7  -7   4        7.22        6.56      0.90 o
   8  -7   4        0.12       -0.08      0.33 o
  -7  -6   4        2.06        1.73      0.58 o
  -6  -6   4        0.96        1.83      0.77 o
  -5  -6   4        8.26        7.82      0.86 o
  -4  -6   4       10.47       13.25      1.18 o
  -3  -6   4       14.95       14.21      1.51 o
  -2  -6   4        0.01       -0.43      0.51 o
  -1  -6   4        0.09        0.50      1.26 o
   0  -6   4       30.01       33.05      2.32 o
   1  -6   4       71.38       65.28      2.77 o
   2  -6   4       43.63       33.13      2.67 o
   3  -6   4      556.42      534.88     11.20 o
   4  -6   4      122.28      116.74      3.59 o
   5  -6   4       23.29       20.37      1.79 o
   6  -6   4        0.10       -0.81      0.84 o
   7  -6   4       12.48        9.83      1.23 o
   8  -6   4        0.53        0.58      0.38 o
   9  -6   4        0.16        0.72      0.31 o
  -7  -5   4        0.79        1.65      0.53 o
  -6  -5   4        1.18        0.50      0.77 o
  -5  -5   4        3.64        3.64      0.93 o
  -4  -5   4      485.13      561.64      9.31 o
  -3  -5   4        5.19        4.12      0.88 o
  -2  -5   4       13.35       13.99      1.86 o
  -1  -5   4       10.54        9.30      3.21 o
   0  -5   4      224.27      256.44     16.49 o
   1  -5   4        4.24        1.65      1.58 o
   2  -5   4       11.72       13.09      3.82 o
   3  -5   4        0.00       -1.73      1.73 o
   4  -5   4       19.54       16.15      4.46 o
   5  -5   4       37.98       39.26      3.01 o
   6  -5   4        8.40        6.81      1.11 o
   7  -5   4       35.16       27.68      2.08 o
   8  -5   4       47.32       36.90      2.92 o
   9  -5   4        4.21        2.30      0.86 o
  10  -5   4        5.08        4.29      0.81 o
  -8  -4   4        5.51       11.75      1.30 o
  -7  -4   4        0.00        0.68      0.75 o
  -6  -4   4       27.77       31.03      2.20 o
  -5  -4   4        6.57        9.86      1.38 o
  -4  -4   4      649.34      718.41     10.58 o
  -3  -4   4       53.48       51.09      3.21 o
  -2  -4   4       25.50       20.35      5.22 o
  -1  -4   4        0.74        1.42      2.20 o
   0  -4   4      176.08      182.65     12.74 o
   1  -4   4       38.19       36.11      5.77 o
   2  -4   4       20.25       14.75      3.80 o
   3  -4   4        9.66        8.81      2.91 o
   4  -4   4       35.34       33.36      4.31 o
   5  -4   4        0.01        0.66      1.15 o
   6  -4   4        2.02        2.52      0.68 o
   7  -4   4       19.31       22.04      1.62 o
   8  -4   4       20.23       18.92      1.50 o
   9  -4   4        1.05        1.62      0.81 o
  10  -4   4        2.13        1.12      0.62 o
  -8  -3   4       14.02       17.45      1.80 o
  -7  -3   4        8.93        9.66      1.66 o
  -6  -3   4        6.77        5.86      1.60 o
  -5  -3   4       27.49       27.24      3.22 o
  -4  -3   4      329.16      315.23     14.80 o
  -3  -3   4        1.45        1.12      1.79 o
  -2  -3   4        5.72        4.57      2.25 o
  -1  -3   4      110.72       99.54      8.47 o
   0  -3   4      746.41      786.69     24.07 o
   1  -3   4        7.27       10.66      2.93 o
   2  -3   4      296.98      274.71     14.39 o
   3  -3   4      135.57      134.15     10.36 o
   4  -3   4       26.19       27.19      3.59 o
   5  -3   4       33.68       29.99      3.90 o
   6  -3   4        5.40        5.30      2.43 o
   7  -3   4       14.37       11.85      1.38 o
   8  -3   4       18.18       17.58      2.64 o
   9  -3   4        2.19        1.54      0.98 o
  10  -3   4        0.48        0.17      0.53 o
  11  -3   4        3.02        4.03      0.74 o
  -8  -2   4       12.69       17.98      1.24 o
  -7  -2   4        1.84        2.07      0.80 o
  -6  -2   4        1.97        2.44      0.72 o
  -5  -2   4        3.95        3.74      0.99 o
  -4  -2   4       36.26       28.15      2.68 o
  -3  -2   4       24.69       16.51      4.44 o
  -2  -2   4       64.06       57.12      4.60 o
  -1  -2   4       82.32       79.98      7.02 o
   0  -2   4        4.90        8.62      2.40 o
   1  -2   4       18.17       13.68      3.04 o
   2  -2   4      119.17      114.75      8.60 o
   3  -2   4        1.26        2.44      1.10 o
   4  -2   4      137.83      166.38      8.07 o
   5  -2   4        0.12        0.84      0.85 o
   6  -2   4       55.31       57.14      8.66 o
   7  -2   4        1.29        0.89      0.59 o
   8  -2   4        5.15        3.16      0.99 o
   9  -2   4        0.16        0.66      0.59 o
  10  -2   4        0.19        0.37      0.83 o
  11  -2   4        0.41        0.89      0.55 o
  -9  -1   4        6.61        8.27      1.05 o
  -8  -1   4        0.35        0.24      0.52 o
  -7  -1   4       15.81       15.24      2.12 o
  -6  -1   4       31.34       25.01      2.08 o
  -5  -1   4        9.06        7.19      1.12 o
  -4  -1   4       27.81       24.50      5.74 o
  -3  -1   4        4.18        7.01      2.91 o
  -2  -1   4       58.32       51.00      4.18 o
  -1  -1   4        4.71        5.77      1.09 o
   0  -1   4      329.84      385.55     26.48 o
   1  -1   4      199.14      190.58     10.32 o
   2  -1   4      137.42      143.19      9.01 o
   3  -1   4       48.72       45.31      3.87 o
   4  -1   4      510.87      577.35     15.16 o
   5  -1   4       17.51       19.24      2.73 o
   6  -1   4       46.49       63.92      8.66 o
   7  -1   4       14.71       14.78      1.88 o
   8  -1   4       11.74       13.36      1.78 o
   9  -1   4        0.00       -0.18      0.52 o
  10  -1   4        0.05        0.20      0.64 o
  11  -1   4        1.50        2.17      0.43 o
  -9   0   4        7.88       10.03      0.79 o
  -8   0   4       10.46        9.85      1.55 o
  -7   0   4       10.40        9.80      1.69 o
  -6   0   4        3.84        3.39      1.15 o
  -5   0   4       36.88       32.84      2.15 o
  -4   0   4      116.11      111.22     11.66 o
  -3   0   4      133.56      132.77     10.45 o
  -2   0   4      274.68      330.55     10.84 o
  -1   0   4       49.88       61.78      5.27 o
   0   0   4      305.30      329.69     11.89 o
   1   0   4      890.22      959.46     20.86 o
   2   0   4      984.06      977.00     22.82 o
   3   0   4      100.68      104.14      5.48 o
   4   0   4      109.08      102.84      5.40 o
   5   0   4      366.60      407.56     18.28 o
   6   0   4       24.18       21.38      3.32 o
   7   0   4       13.21       15.70      1.95 o
   8   0   4        0.07        0.02      0.69 o
   9   0   4       28.75       29.81      2.63 o
  10   0   4        2.93        3.47      1.41 o
  11   0   4        2.13        3.40      0.67 o
  -9   1   4        2.00        1.26      0.50 o
  -8   1   4        0.41       -0.06      0.46 o
  -7   1   4       61.01       49.64      3.84 o
  -6   1   4        9.19        6.17      1.60 o
  -5   1   4        1.75        2.63      0.92 o
  -4   1   4        1.90        2.56      1.39 o
  -3   1   4        1.13        0.94      0.74 o
  -2   1   4        2.34        6.65      1.54 o
  -1   1   4       90.58      103.66      5.28 o
   0   1   4       22.10       29.57      1.91 o
   1   1   4        0.11        0.97      0.65 o
   2   1   4      286.10      269.92      8.12 o
   3   1   4       39.55       36.19      4.68 o
   4   1   4      446.98      470.15     14.06 o
   5   1   4       99.89      105.04      9.44 o
   6   1   4       78.88       87.62      6.35 o
   7   1   4       61.26       72.45      4.35 o
   8   1   4      122.62      140.28      5.67 o
   9   1   4       34.84       43.64      3.20 o
  10   1   4        1.07        1.06      0.72 o
  11   1   4        0.05       -0.23      0.58 o
  -9   2   4        1.39        0.72      0.40 o
  -8   2   4        1.88        2.04      0.75 o
  -7   2   4       26.25       22.78      2.67 o
  -6   2   4       15.80       11.85      1.98 o
  -5   2   4       15.56       14.78      1.90 o
  -4   2   4       45.12       60.05      5.59 o
  -3   2   4      281.05      331.24     11.98 o
  -2   2   4      214.43      265.66      9.55 o
  -1   2   4      102.70      113.28      5.50 o
   0   2   4      116.86      123.02      4.68 o
   1   2   4     1246.10     1281.71     16.83 o
   2   2   4       76.14       81.25      4.68 o
   3   2   4        9.75        4.99      2.12 o
   4   2   4      118.87       92.07      8.38 o
   5   2   4       51.15       39.23      6.07 o
   6   2   4        9.90       11.69      3.65 o
   7   2   4       13.83       13.34      1.33 o
   8   2   4       25.91       23.19      2.36 o
   9   2   4       46.26       48.22      5.07 o
  10   2   4       14.55       19.93      2.97 o
  11   2   4        1.99        1.68      0.78 o
  -9   3   4        2.83        1.66      0.42 o
  -8   3   4        7.54        7.07      1.28 o
  -7   3   4        1.33        0.91      0.59 o
  -6   3   4       53.81       56.35      2.81 o
  -5   3   4      119.08      115.06      3.78 o
  -4   3   4      109.00      122.36     11.78 o
  -3   3   4       94.04       98.73      9.95 o
  -2   3   4      123.04      133.56     10.79 o
  -1   3   4       88.24      107.78      8.99 o
   0   3   4      111.96      106.01      4.85 o
   1   3   4      546.18      530.32     20.81 o
   2   3   4        2.50        8.06      6.99 o
   3   3   4       27.06       23.67      4.14 o
   4   3   4      893.17      717.40     24.47 o
   5   3   4       32.49       20.21      4.57 o
   6   3   4       10.56        9.30      3.52 o
   7   3   4       57.39       62.94      2.39 o
   8   3   4       37.00       44.39      2.39 o
   9   3   4        2.55        1.54      0.71 o
  10   3   4        0.04        0.27      0.68 o
  -8   4   4       10.97       10.85      1.39 o
  -7   4   4        0.00       -0.19      0.42 o
  -6   4   4        0.19        0.31      0.49 o
  -5   4   4        0.36        1.86      0.69 o
  -4   4   4       98.35       96.24      3.42 o
  -3   4   4      102.84       97.83     10.57 o
  -2   4   4        1.49       -1.40      1.40 o
  -1   4   4        0.25        0.03      0.77 o
   0   4   4      129.86      146.61      7.35 o
   1   4   4      415.41      394.79     13.14 o
   2   4   4      842.51      715.00     15.95 o
   3   4   4      561.36      429.15     13.11 o
   4   4   4      212.39      153.36     12.01 o
   5   4   4       39.69       27.64      5.55 o
   6   4   4       82.31       83.60      4.49 o
   7   4   4        0.63        0.35      0.50 o
   8   4   4        1.26        0.47      1.21 o
   9   4   4        4.21        4.85      0.98 o
  10   4   4        0.94        1.87      0.62 o
  11   4   4        0.75        0.37      0.40 o
  -8   5   4        2.35        1.54      0.50 o
  -7   5   4        0.00        0.13      0.34 o
  -6   5   4        0.17        0.38      0.44 o
  -5   5   4       37.75       34.98      2.34 o
  -4   5   4      129.84      139.31      4.21 o
  -3   5   4      154.26      172.92     14.46 o
  -2   5   4        0.26        0.82      1.33 o
  -1   5   4      128.00      145.21     12.14 o
   0   5   4       35.25       36.51      3.70 o
   1   5   4        0.07       -0.10      1.07 o
   2   5   4       64.28       60.39      5.10 o
   3   5   4       97.71       76.18      5.92 o
   4   5   4       97.07       68.49      8.62 o
   5   5   4       50.08       34.68      6.50 o
   6   5   4        4.72        4.88      1.23 o
   7   5   4       16.04       17.37      1.89 o
   8   5   4       57.57       58.78      6.26 o
   9   5   4        0.11       -0.02      0.65 o
  10   5   4        0.04        0.97      0.78 o
  -7   6   4       10.04       10.06      1.41 o
  -6   6   4       65.17       61.18      2.67 o
  -5   6   4      149.50      165.19      6.31 o
  -4   6   4      251.86      276.46      9.02 o
  -3   6   4       98.79      104.53      4.97 o
  -2   6   4        4.08        3.23      2.17 o
  -1   6   4        5.45        9.42      3.49 o
   0   6   4       31.83       35.86      4.12 o
   1   6   4      180.15      167.84      9.00 o
   2   6   4       62.09       53.25      5.21 o
   3   6   4       16.42       10.93      3.29 o
   4   6   4       41.00       24.68      5.75 o
   5   6   4        9.72        5.16      0.95 o
   6   6   4       44.07       42.32      5.61 o
   7   6   4        0.18        0.05      0.53 o
   8   6   4        1.88        0.19      0.83 o
   9   6   4       10.60       10.97      1.70 o
  10   6   4        2.61        2.35      0.74 o
  -7   7   4        3.41        3.30      0.76 o
  -6   7   4        7.68        8.15      1.40 o
  -5   7   4        4.09        3.40      1.15 o
  -4   7   4       83.75       90.34      5.25 o
  -3   7   4       13.27       19.42      2.48 o
  -2   7   4       60.04       79.51      4.37 o
  -1   7   4        0.35        1.74      0.80 o
   0   7   4        2.42        0.96      0.73 o
   1   7   4       62.91       70.15      3.53 o
   2   7   4       23.74       17.07      2.84 o
   3   7   4        1.63        1.84      1.59 o
   4   7   4        1.42        0.46      2.35 o
   5   7   4        8.08        6.97      1.13 o
   6   7   4        5.31        4.08      1.09 o
   7   7   4        0.74        1.17      1.52 o
   8   7   4        0.07       -0.09      0.58 o
   9   7   4        0.00        2.76      0.98 o
  -7   8   4        0.20        0.28      0.30 o
  -6   8   4        8.17        8.52      1.29 o
  -5   8   4       21.84       24.27      2.46 o
  -4   8   4        3.68        3.27      0.81 o
  -3   8   4       35.01       41.93      2.50 o
  -2   8   4       30.22       35.81      3.83 o
  -1   8   4       33.32       34.08      2.32 o
   0   8   4       30.44       33.39      1.70 o
   1   8   4        0.00        0.03      0.49 o
   2   8   4       63.84       58.25      3.10 o
   3   8   4        9.74       14.03      1.91 o
   4   8   4       10.84       11.95      1.50 o
   5   8   4        4.23        3.20      0.84 o
   6   8   4        0.63        0.52      1.08 o
   7   8   4        4.05        1.96      0.80 o
   8   8   4        9.20        9.28      1.46 o
   9   8   4        3.71        5.49      0.91 o
  -6   9   4        1.13        0.95      0.46 o
  -5   9   4        2.82        3.46      0.87 o
  -4   9   4        1.18        0.08      0.34 o
  -3   9   4       14.09       17.97      1.26 o
  -2   9   4        0.00       -0.39      0.39 o
  -1   9   4        0.32        1.65      0.78 o
   0   9   4        9.26       10.54      1.28 o
   1   9   4       22.48       22.81      2.47 o
   2   9   4        1.23        2.66      2.13 o
   3   9   4        7.77        6.72      1.24 o
   4   9   4       14.71       11.41      1.41 o
   5   9   4        2.63        1.75      0.92 o
   6   9   4        0.16       -0.58      0.89 o
   7   9   4        2.19        0.86      0.63 o
   8   9   4        0.02        2.59      0.70 o
  -4  10   4        2.53        4.87      0.59 o
  -3  10   4        1.16        1.92      0.38 o
  -2  10   4        0.02        0.13      0.49 o
  -1  10   4        6.23        6.81      1.00 o
   0  10   4        0.53       -0.08      0.53 o
   1  10   4        0.34        0.64      0.74 o
   2  10   4        0.00        0.16      0.56 o
   3  10   4        0.18       -0.40      0.62 o
   4  10   4        0.14        0.07      0.59 o
   5  10   4        0.00       -0.77      0.92 o
   6  10   4        0.81        1.43      0.66 o
  -2  11   4        1.01        1.50      0.59 o
  -1  11   4        1.94        1.84      0.67 o
   0  11   4        2.05        2.94      0.87 o
   1  11   4        0.02        0.29      0.45 o
   2  11   4        7.53        8.98      1.55 o
   3  11   4        0.32        0.27      0.46 o
   4  11   4        4.92        3.82      0.88 o
   5  11   4        0.33        2.11      0.67 o
   1  12   4        0.46       -0.46      0.46 o
   2  12   4        0.75        0.89      0.47 o
   0 -10   5        2.47       -0.58      0.58 o
   1 -10   5        3.64        3.21      0.62 o
   2 -10   5        0.85       -0.62      0.62 o
  -2  -9   5        1.02       -0.68      0.68 o
  -1  -9   5        3.08        3.05      0.76 o
   0  -9   5        0.00        0.11      0.43 o
   1  -9   5        0.67       -0.01      0.44 o
   2  -9   5        3.64        3.33      0.86 o
   3  -9   5       18.27       18.12      1.28 o
   4  -9   5        0.53        0.62      0.32 o
   5  -9   5        0.08       -0.21      0.42 o
   6  -9   5        2.08        0.21      0.36 o
  -4  -8   5        6.39        5.96      0.92 o
  -3  -8   5        1.70        1.46      0.71 o
  -2  -8   5       10.47       13.85      1.16 o
  -1  -8   5       48.61       50.32      2.39 o
   0  -8   5        0.55       -0.56      0.56 o
   1  -8   5        1.33        0.28      0.63 o
   2  -8   5        0.02       -0.08      0.44 o
   3  -8   5       64.99       68.24      2.98 o
   4  -8   5        0.15       -0.20      0.37 o
   5  -8   5        9.16        9.11      1.00 o
   6  -8   5        0.13       -0.22      0.49 o
   7  -8   5        0.43        0.14      0.42 o
  -5  -7   5        1.11        1.47      0.65 o
  -4  -7   5       29.84       35.54      2.61 o
  -3  -7   5       17.27       18.66      2.14 o
  -2  -7   5       45.07       47.52      2.36 o
  -1  -7   5        2.40        2.33      0.60 o
   0  -7   5        3.81        3.46      0.80 o
   1  -7   5       16.19       14.33      1.42 o
   2  -7   5       17.46       14.14      2.05 o
   3  -7   5        0.04        0.65      0.67 o
   4  -7   5        9.62        9.43      1.27 o
   5  -7   5        1.37        2.23      0.59 o
   6  -7   5        1.38        1.60      0.78 o
   7  -7   5       20.85       20.15      1.43 o
   8  -7   5        2.12        1.22      0.56 o
  -6  -6   5        1.04        1.45      0.55 o
  -5  -6   5       29.04       34.38      1.81 o
  -4  -6   5        0.04        0.81      0.59 o
  -3  -6   5       28.21       35.22      2.23 o
  -2  -6   5       36.86       38.08      1.85 o
  -1  -6   5       44.83       45.68      2.10 o
   0  -6   5       18.32       19.41      1.36 o
   1  -6   5        6.08        6.00      1.02 o
   2  -6   5        0.91        1.59      0.69 o
   3  -6   5       70.20       71.60      4.43 o
   4  -6   5       29.90       28.03      2.73 o
   5  -6   5        8.39        5.70      1.33 o
   6  -6   5       35.15       31.81      2.16 o
   7  -6   5       12.09       11.93      1.29 o
   8  -6   5        2.86        1.82      0.53 o
   9  -6   5        0.06        0.04      0.37 o
  -6  -5   5        0.08        0.22      0.41 o
  -5  -5   5       34.58       43.35      2.44 o
  -4  -5   5        0.00       -0.27      0.76 o
  -3  -5   5       11.27       10.05      1.34 o
  -2  -5   5       27.86       27.63      2.05 o
  -1  -5   5       10.69       10.63      1.01 o
   0  -5   5        6.33        6.87      0.92 o
   1  -5   5       25.80       30.23      1.90 o
   2  -5   5      313.18      282.66      5.78 o
   3  -5   5      403.78      384.74      8.89 o
   4  -5   5      355.35      353.68      8.48 o
   5  -5   5        5.30        3.53      1.00 o
   6  -5   5        1.82        1.36      0.57 o
   7  -5   5        0.99        0.56      0.49 o
   8  -5   5        5.24        4.47      0.79 o
   9  -5   5       11.55       11.08      1.49 o
  10  -5   5        0.04       -0.13      0.35 o
  -7  -4   5        0.02        0.33      0.85 o
  -6  -4   5       12.20       14.28      1.91 o
  -5  -4   5       20.13       21.69      2.55 o
  -4  -4   5        8.68       10.95      1.48 o
  -3  -4   5        2.40        3.46      1.00 o
  -2  -4   5       23.95       21.57      2.34 o
  -1  -4   5        9.51        3.71      2.12 o
   0  -4   5        0.00       -2.30      2.30 o
   1  -4   5      158.37      149.84     12.50 o
   2  -4   5       44.14       39.39      6.46 o
   3  -4   5       11.11        9.58      3.31 o
   4  -4   5      121.69      124.63     11.76 o
   5  -4   5       96.18      110.50      8.17 o
   6  -4   5        6.60        5.05      0.97 o
   7  -4   5        8.06        5.59      0.87 o
   8  -4   5       13.71       13.10      1.19 o
   9  -4   5       11.25       11.96      1.31 o
  10  -4   5        0.20        0.69      0.47 o
  -7  -3   5        0.19        0.91      0.73 o
  -6  -3   5        3.88        3.48      1.16 o
  -5  -3   5      107.67      100.82      7.26 o
  -4  -3   5      674.12      665.46     10.42 o
  -3  -3   5      462.02      442.00     11.65 o
  -2  -3   5       30.58       27.85      6.00 o
  -1  -3   5        8.95        7.48      2.91 o
   0  -3   5        0.04       -0.50      1.11 o
   1  -3   5       19.21       11.89      3.21 o
   2  -3   5       13.35       14.96      3.66 o
   3  -3   5        0.07       -0.50      1.13 o
   4  -3   5        0.07        2.12      1.40 o
   5  -3   5       15.83       21.74      4.62 o
   6  -3   5        3.67        6.12      1.31 o
   7  -3   5       15.48       13.16      1.52 o
   8  -3   5       70.43       67.06      5.14 o
   9  -3   5        0.33        0.15      0.48 o
  10  -3   5       19.34       23.28      2.18 o
  -8  -2   5        3.37        4.03      0.92 o
  -7  -2   5        9.25        8.34      1.46 o
  -6  -2   5        2.82        4.81      1.18 o
  -4  -2   5      544.26      536.00     13.47 o
  -3  -2   5        1.39        1.83      1.09 o
  -2  -2   5       62.55       53.27      7.79 o
  -1  -2   5       24.07       15.01      3.60 o
   0  -2   5       71.52       74.13      7.67 o
   1  -2   5      335.53      319.60     15.90 o
   2  -2   5       22.23       25.93      4.63 o
   3  -2   5       75.70       78.70      8.09 o
   4  -2   5       55.21       49.41      6.45 o
   5  -2   5        0.31       -0.04      1.31 o
   6  -2   5       11.67        9.39      3.78 o
   7  -2   5        7.36        7.79      2.35 o
   8  -2   5       29.54       34.35      2.78 o
   9  -2   5        4.92        8.09      1.32 o
  10  -2   5        0.43        0.87      0.66 o
  11  -2   5        1.22        1.27      0.50 o
  -8  -1   5        1.60        0.68      0.34 o
  -7  -1   5       12.37       13.71      1.70 o
  -6  -1   5       15.60       14.50      2.06 o
  -5  -1   5        3.15        3.15      1.18 o
  -4  -1   5        1.54        1.27      0.62 o
  -3  -1   5       56.47       61.76      8.69 o
  -2  -1   5       73.91       70.60      6.50 o
  -1  -1   5        0.79        2.44      1.67 o
   0  -1   5       81.68       91.51      8.27 o
   1  -1   5     2331.36     2351.19     41.08 o
   2  -1   5        7.68        7.51      2.51 o
   3  -1   5      454.79      427.74     17.95 o
   4  -1   5        4.01        2.93      1.54 o
   5  -1   5       26.90       32.67      3.79 o
   6  -1   5        7.93        7.67      3.16 o
   7  -1   5        2.10        2.00      0.72 o
   8  -1   5       11.78       10.40      1.66 o
   9  -1   5        8.77        9.45      1.51 o
  10  -1   5        0.66        0.62      0.49 o
  11  -1   5        6.91       10.44      1.03 o
  -8   0   5        9.64        9.35      0.88 o
  -7   0   5       21.97       19.82      2.20 o
  -6   0   5        1.76        2.09      0.98 o
  -5   0   5        5.28        4.00      1.19 o
  -4   0   5       38.59       36.14      2.86 o
  -3   0   5       15.28        5.57      2.70 o
  -2   0   5       13.58       10.57      2.15 o
  -1   0   5       60.77       70.57      4.75 o
   0   0   5      202.75      273.76     10.46 o
   1   0   5       74.20       55.16      4.29 o
   2   0   5      775.48      778.60     22.97 o
   3   0   5        7.78        6.84      2.68 o
   4   0   5       27.95       35.09      5.00 o
   5   0   5        2.28        4.82      1.38 o
   6   0   5       49.35       55.34      5.52 o
   7   0   5        0.60        0.37      0.48 o
   8   0   5       15.63       17.81      2.81 o
   9   0   5        0.47        0.38      0.64 o
  10   0   5        4.04        5.64      1.68 o
  11   0   5        1.43        2.34      0.57 o
  -8   1   5       10.45        8.73      1.21 o
  -7   1   5       17.44       13.59      1.93 o
  -6   1   5      109.87       97.05      5.43 o
  -5   1   5      165.35      135.61      6.56 o
  -4   1   5        9.64       10.63      2.65 o
  -3   1   5       70.45       73.72      5.86 o
  -2   1   5       35.08       42.75      4.17 o
  -1   1   5       56.90       72.98      4.99 o
   0   1   5       30.52       23.13      4.06 o
   1   1   5      210.49      262.09     13.29 o
   2   1   5      835.19      884.91     48.06 o
   3   1   5      342.52      366.17     15.27 o
   4   1   5       99.39      107.19      6.15 o
   5   1   5       53.94       61.24      7.69 o
   6   1   5      113.72      121.97     11.65 o
   7   1   5        1.39        1.95      0.58 o
   8   1   5        0.29        0.68      0.86 o
   9   1   5       22.72       26.84      2.61 o
  10   1   5        8.80       11.40      2.33 o
  11   1   5        2.37        4.83      1.27 o
  -8   2   5        2.07        2.91      0.76 o
  -7   2   5        1.99        1.39      0.65 o
  -6   2   5        4.66        4.08      1.12 o
  -5   2   5       78.56       68.31      4.71 o
  -4   2   5       40.80       44.98      3.23 o
  -3   2   5       14.51       12.32      3.48 o
  -2   2   5        0.82        0.15      1.07 o
  -1   2   5      165.34      196.63      8.17 o
   0   2   5        5.88        6.69      1.40 o
   1   2   5      167.62      177.35      9.51 o
   2   2   5        0.05        0.20      0.70 o
   3   2   5       34.16       40.20      5.25 o
   4   2   5        0.24        1.00      1.26 o
   5   2   5       85.01       83.21      9.27 o
   6   2   5        1.71        1.01      1.49 o
   7   2   5       43.52       50.59      2.58 o
   8   2   5       47.70       47.82      4.48 o
   9   2   5       60.71       74.23      5.12 o
  10   2   5        6.40        7.98      1.96 o
  11   2   5        7.32        9.63      1.67 o
  -8   3   5        0.07        0.12      0.41 o
  -7   3   5        3.08        2.15      0.87 o
  -6   3   5        1.36        0.63      0.55 o
  -5   3   5        8.66        8.55      1.14 o
  -4   3   5       38.99       33.86      2.05 o
  -3   3   5      204.00      213.28     15.14 o
  -2   3   5       70.60       72.73      8.58 o
  -1   3   5        2.15        2.16      2.00 o
   0   3   5      526.09      553.77     21.68 o
   1   3   5      219.01      214.84     12.65 o
   2   3   5       54.62       60.86     12.77 o
   3   3   5      325.05      274.70     10.46 o
   4   3   5       58.08       59.41      7.28 o
   5   3   5       14.12        8.58      3.25 o
   6   3   5       20.12       15.88      4.43 o
   7   3   5        3.49        5.23      0.74 o
   8   3   5       37.27       42.85      2.36 o
   9   3   5       11.53       13.42      2.64 o
  10   3   5        1.64        1.83      1.02 o
  11   3   5        0.03       -0.49      0.49 o
  -8   4   5        0.52        0.70      0.44 o
  -7   4   5        1.67        1.07      0.63 o
  -6   4   5       41.91       45.99      2.78 o
  -5   4   5       84.08       80.39      3.43 o
  -4   4   5       30.14       29.17      1.96 o
  -3   4   5        7.11        9.33      1.03 o
  -2   4   5        0.30       -1.96      1.96 o
  -1   4   5       59.21       63.81      8.18 o
   0   4   5      508.48      528.52     22.42 o
   1   4   5      213.44      220.18     11.62 o
   2   4   5      582.60      543.25     15.51 o
   3   4   5       12.60        8.34      2.04 o
   4   4   5      110.33       92.49      9.51 o
   5   4   5        0.57        2.02      1.86 o
   6   4   5       21.35       26.10      2.14 o
   7   4   5        0.00       -0.11      0.57 o
   8   4   5        1.06        1.22      0.67 o
   9   4   5        0.27        0.30      0.58 o
  10   4   5        1.51        2.64      1.13 o
  -7   5   5        3.13        2.63      0.75 o
  -6   5   5        0.24        0.43      0.36 o
  -5   5   5       40.16       38.30      2.35 o
  -4   5   5       46.03       48.63      2.72 o
  -3   5   5       19.04       22.21      1.77 o
  -2   5   5       18.12       14.72      4.28 o
  -1   5   5        2.77        1.41      1.49 o
   0   5   5       13.74       11.21      3.50 o
   1   5   5      341.08      362.26     29.29 o
   2   5   5       14.97        5.12      1.62 o
   3   5   5       99.81       82.08      6.57 o
   4   5   5       69.19       49.00      7.40 o
   5   5   5       39.55       29.45      6.34 o
   6   5   5       37.74       38.89      3.04 o
   7   5   5       12.43       10.41      1.25 o
   8   5   5       49.12       64.13      3.52 o
   9   5   5        0.77        0.07      0.45 o
  10   5   5        0.64        0.61      0.37 o
  -7   6   5       13.51       12.32      1.13 o
  -6   6   5       19.40       22.99      1.54 o
  -5   6   5        2.00        3.05      0.71 o
  -4   6   5       12.91       16.64      1.58 o
  -3   6   5       22.04       23.21      1.88 o
  -2   6   5       10.15       10.06      1.17 o
  -1   6   5        0.48       -0.20      1.11 o
   0   6   5       15.17       18.60      4.84 o
   1   6   5       44.21       36.67      6.81 o
   2   6   5       19.45       15.14      2.83 o
   3   6   5       15.56       10.59      2.42 o
   4   6   5       15.03        9.64      1.89 o
   5   6   5       47.18       47.38     10.00 o
   6   6   5       87.71       88.53     12.65 o
   7   6   5       20.81       18.24      2.64 o
   8   6   5        6.65        7.98      1.61 o
   9   6   5        0.06       -0.32      0.57 o
  10   6   5        0.01       -0.30      0.54 o
  -6   7   5       19.59       18.51      1.87 o
  -5   7   5        2.03        4.97      1.21 o
  -4   7   5        0.01        0.56      0.62 o
  -3   7   5       35.17       44.81      3.66 o
  -2   7   5        0.21        1.04      0.83 o
  -1   7   5       12.11       17.05      2.05 o
   0   7   5        6.59        4.33      1.10 o
   1   7   5       13.69       10.53      1.52 o
   2   7   5        0.12       -0.35      0.51 o
   3   7   5       12.65        7.55      4.72 o
   4   7   5        4.89        5.38      1.41 o
   5   7   5        2.54        1.73      0.71 o
   6   7   5       16.29       11.92      1.45 o
   7   7   5       13.71       13.13      1.45 o
   8   7   5        1.88        0.00      0.77 o
   9   7   5        0.00       -0.59      0.59 o
  -6   8   5        1.46        0.46      0.39 o
  -5   8   5        2.95        2.70      0.58 o
  -4   8   5       76.61       98.17      4.94 o
  -3   8   5        1.37        2.73      1.07 o
  -2   8   5       10.42       13.10      1.44 o
  -1   8   5        8.24        6.95      1.07 o
   0   8   5      179.91      182.84      4.87 o
   1   8   5       85.99       76.40      4.16 o
   2   8   5        8.74        5.68      1.42 o
   3   8   5       12.81       10.77      1.91 o
   4   8   5        0.83        1.16      0.65 o
   5   8   5        3.87        4.34      0.94 o
   6   8   5        0.25       -0.31      0.64 o
   7   8   5        0.93        0.69      1.93 o
   8   8   5        0.15        0.72      0.66 o
   9   8   5        1.47        4.55      0.88 o
  -5   9   5        0.70        1.03      0.51 o
  -4   9   5        9.65        9.40      0.95 o
  -3   9   5        0.07       -0.15      0.44 o
  -2   9   5        1.29        1.52      0.43 o
  -1   9   5        0.69        1.13      0.60 o
   0   9   5       14.30       12.00      1.35 o
   1   9   5       22.64       17.69      2.29 o
   2   9   5        3.25        1.44      0.86 o
   3   9   5        3.38        1.62      0.58 o
   4   9   5        0.37       -0.13      0.42 o
   5   9   5        0.40       -0.16      0.44 o
   6   9   5        1.51        0.44      0.44 o
   7   9   5        0.26       -0.83      0.83 o
   8   9   5        0.42        0.79      0.56 o
  -3  10   5        0.94        1.57      0.60 o
  -2  10   5        0.32        0.58      0.41 o
  -1  10   5        0.28        0.47      0.46 o
   0  10   5       10.26       11.24      1.73 o
   1  10   5        3.77        2.56      1.02 o
   2  10   5       11.88        9.33      1.67 o
   3  10   5        1.10        0.24      0.52 o
   4  10   5        1.01        1.03      0.86 o
   5  10   5        0.13        0.55      0.49 o
   6  10   5        1.40        1.23      0.59 o
  -2  11   5        2.04        2.47      0.59 o
  -1  11   5        6.10        5.81      1.00 o
   0  11   5        0.62        1.74      0.72 o
   1  11   5        0.26        0.18      0.49 o
   2  11   5        0.78        0.93      0.68 o
   3  11   5        0.37       -0.04      0.51 o
   4  11   5        0.86        0.50      0.46 o
   5  11   5        0.06        0.10      0.38 o
   1  12   5        0.56       -0.19      0.40 o
   2  12   5        0.00       -0.34      0.39 o
  -1  -9   6        8.84        5.07      0.59 o
   0  -9   6        2.57        2.88      0.69 o
   1  -9   6        3.77        3.43      0.80 o
   2  -9   6       12.13       14.23      1.54 o
   3  -9   6        5.40        4.23      0.87 o
   4  -9   6       11.70       12.17      0.87 o
   5  -9   6        2.49        1.89      0.53 o
  -1  -8   6        0.24        1.34      0.61 o
   0  -8   6        1.09        0.38      0.46 o
   1  -8   6        6.65        6.82      1.26 o
   2  -8   6        3.41        4.23      0.76 o
   3  -8   6        0.25        0.00      0.37 o
   4  -8   6       37.87       37.16      1.98 o
   5  -8   6       18.29       16.71      1.50 o
   6  -8   6       16.34       13.83      1.63 o
   7  -8   6        0.93        1.06      0.50 o
  -4  -7   6        1.02        1.76      0.62 o
  -3  -7   6       17.93       18.97      1.74 o
  -2  -7   6        3.50        4.27      0.77 o
  -1  -7   6       47.70       45.65      2.31 o
   0  -7   6        5.66        5.58      0.96 o
   1  -7   6       11.05        9.90      1.67 o
   2  -7   6        8.29        6.49      1.36 o
   3  -7   6       54.49       47.38      3.58 o
   4  -7   6        2.35        1.01      0.54 o
   5  -7   6        0.00        0.13      0.56 o
   6  -7   6        1.16        0.44      0.50 o
   7  -7   6        0.04       -0.07      0.39 o
   8  -7   6        1.67        1.21      0.49 o
  -5  -6   6        7.28        6.28      0.65 o
  -4  -6   6       55.64       64.59      2.68 o
  -3  -6   6      118.53      141.22      3.98 o
  -2  -6   6      120.22      128.13      4.01 o
  -1  -6   6       88.30       78.47      3.28 o
   0  -6   6       40.95       27.84      2.03 o
   1  -6   6       40.83       31.96      2.24 o
   2  -6   6        1.81        1.41      0.73 o
   3  -6   6       25.55       24.90      2.73 o
   4  -6   6        6.60        5.47      1.34 o
   5  -6   6       16.63       14.02      1.44 o
   6  -6   6        9.15        7.28      1.60 o
   7  -6   6        0.04       -0.47      0.66 o
   8  -6   6        3.92        2.31      0.78 o
  -5  -5   6        2.83        2.73      0.60 o
  -4  -5   6        5.53        6.20      0.95 o
  -3  -5   6        3.79        2.58      0.76 o
  -2  -5   6        0.14        0.80      0.84 o
  -1  -5   6        0.08        0.25      0.48 o
   0  -5   6        3.82        3.59      0.77 o
   1  -5   6        0.02        0.02      0.58 o
   2  -5   6        5.16        4.64      0.89 o
   3  -5   6       17.36       11.94      1.89 o
   4  -5   6      298.64      278.30      8.77 o
   5  -5   6       59.94       55.59      3.86 o
   6  -5   6       66.71       57.02      4.40 o
   7  -5   6        4.61        4.48      1.31 o
   8  -5   6       19.20       18.71      1.42 o
   9  -5   6        5.23        5.73      0.93 o
  -6  -4   6        0.01        0.17      0.36 o
  -5  -4   6       46.50       49.53      3.64 o
  -4  -4   6      103.72      106.05      5.68 o
  -3  -4   6      394.56      410.09     11.47 o
  -2  -4   6      235.19      225.97      8.54 o
  -1  -4   6        9.16       12.32      1.32 o
   0  -4   6       80.82       74.38      4.27 o
   1  -4   6       94.90      105.39      5.00 o
   2  -4   6      123.68      110.28      5.10 o
   3  -4   6      111.71      108.63      5.07 o
   4  -4   6      309.48      316.43     10.56 o
   5  -4   6      171.24      167.63      6.51 o
   6  -4   6       89.52       94.82      5.71 o
   7  -4   6        0.96        0.60      0.52 o
   8  -4   6        3.67        3.14      0.60 o
   9  -4   6        1.35        2.04      0.62 o
  10  -4   6        3.34        3.05      0.66 o
  -7  -3   6        0.31        0.87      0.56 o
  -6  -3   6        0.18       -0.03      0.61 o
  -5  -3   6        1.67        1.99      0.98 o
  -4  -3   6        5.81        5.78      1.58 o
  -3  -3   6      253.47      230.41      8.81 o
  -2  -3   6       75.86       78.73      4.46 o
  -1  -3   6       28.56       27.43      2.55 o
   0  -3   6       16.96       15.76      4.22 o
   1  -3   6       46.85       38.62      6.46 o
   2  -3   6        5.11        3.53      2.03 o
   3  -3   6        9.34        6.03      2.45 o
   4  -3   6       67.31       53.97      7.60 o
   5  -3   6      129.76      134.74      5.72 o
   6  -3   6       54.34       52.16      4.38 o
   7  -3   6        9.86        7.77      0.96 o
   8  -3   6      130.92      144.31      4.75 o
   9  -3   6       10.04       11.67      1.34 o
  10  -3   6       36.74       42.70      2.61 o
  -7  -2   6        0.00        0.55      0.53 o
  -6  -2   6        4.26        4.45      1.21 o
  -5  -2   6        5.25        5.88      1.41 o
  -4  -2   6       26.35       27.08      2.98 o
  -3  -2   6      495.53      490.00     12.40 o
  -2  -2   6      185.26      177.13      6.52 o
  -1  -2   6       32.63       24.90      4.80 o
   0  -2   6       26.69       22.77      4.72 o
   1  -2   6      288.08      314.03     17.35 o
   2  -2   6       19.46       17.80      4.26 o
   3  -2   6       53.11       57.53      7.43 o
   4  -2   6        1.26        2.18      1.71 o
   5  -2   6       33.74       43.08      6.45 o
   6  -2   6        3.04        2.80      1.06 o
   7  -2   6        8.04        8.14      1.82 o
   8  -2   6        1.02        2.76      0.94 o
   9  -2   6        0.01        0.20      0.52 o
  10  -2   6        0.21        0.08      0.35 o
  -7  -1   6        7.79       10.79      0.92 o
  -6  -1   6       24.50       22.75      1.97 o
  -5  -1   6       91.37       99.85      5.02 o
  -4  -1   6       11.90       15.65      2.02 o
  -3  -1   6      533.73      528.56     26.61 o
  -2  -1   6      298.02      274.56     18.10 o
  -1  -1   6       26.85       26.47      4.90 o
   0  -1   6       43.65       32.86      5.60 o
   1  -1   6      298.40      297.21     16.45 o
   2  -1   6       48.32       44.94      6.38 o
   3  -1   6       37.61       43.51      6.28 o
   4  -1   6       20.03       23.86      4.74 o
   5  -1   6        0.48       -0.44      1.07 o
   6  -1   6       17.69       18.67      2.57 o
   7  -1   6        0.75        1.32      0.96 o
   8  -1   6        3.51        3.50      1.45 o
   9  -1   6       10.02       12.32      1.70 o
  10  -1   6        0.29        1.55      0.67 o
  11  -1   6        0.00        0.38      0.32 o
  -7   0   6        0.47        0.47      0.77 o
  -6   0   6       39.36       40.10      3.15 o
  -5   0   6        5.72        5.83      1.30 o
  -4   0   6       44.95       52.53      3.84 o
  -3   0   6       15.31       13.49      1.74 o
  -2   0   6        0.07        1.73      1.59 o
  -1   0   6      149.09      139.71      9.75 o
   0   0   6        6.55        8.30      1.87 o
   1   0   6      121.26      104.85      6.56 o
   2   0   6      356.02      372.99     17.95 o
   3   0   6      209.88      207.02     13.47 o
   4   0   6      178.55      170.28     12.36 o
   5   0   6       64.43       77.99      6.01 o
   6   0   6       14.93       18.19      2.23 o
   7   0   6       57.90       62.65      3.02 o
   8   0   6        1.63        0.97      0.91 o
   9   0   6        3.69        3.04      0.93 o
  10   0   6        5.02        8.13      1.28 o
  11   0   6        0.42        1.56      0.79 o
  -7   1   6        0.00        0.18      0.42 o
  -6   1   6        6.02        3.79      1.07 o
  -5   1   6        0.01       -0.05      0.73 o
  -4   1   6       61.22       53.24      3.92 o
  -3   1   6      243.36      251.31      8.28 o
  -2   1   6      134.73      142.67      8.22 o
  -1   1   6       50.90       46.37      4.44 o
   0   1   6       53.83       65.08      7.32 o
   1   1   6      610.25      693.09     23.89 o
   2   1   6       78.50       97.70     13.07 o
   3   1   6       43.56       49.09      4.40 o
   4   1   6       16.54        9.00      2.10 o
   5   1   6       19.49       17.90      2.95 o
   6   1   6        3.14        4.95      2.64 o
   7   1   6        6.79        8.71      1.17 o
   8   1   6        3.59        3.77      1.38 o
   9   1   6        0.32       -0.61      0.67 o
  10   1   6        2.37        2.80      0.88 o
  11   1   6        1.90        2.15      0.93 o
  -7   2   6       22.14       23.32      1.45 o
  -6   2   6        7.28        5.44      1.29 o
  -5   2   6        6.94        6.43      1.58 o
  -4   2   6      122.78      122.45      6.11 o
  -3   2   6       95.20       85.63      3.33 o
  -2   2   6       10.84        9.86      2.94 o
  -1   2   6       36.95       35.97      5.80 o
   0   2   6       54.73       66.26      7.94 o
   1   2   6        0.00        0.17      1.20 o
   2   2   6       35.68       38.43      3.70 o
   3   2   6       71.06       77.89      7.56 o
   4   2   6       51.30       45.33      4.56 o
   5   2   6        5.00        2.50      1.65 o
   6   2   6       73.77       82.62      7.80 o
   7   2   6        0.70        1.10      0.57 o
   8   2   6        2.69        3.27      1.38 o
   9   2   6       16.69       18.85      2.12 o
  10   2   6        0.00        0.86      0.80 o
  11   2   6        8.19       11.37      1.82 o
  -7   3   6        3.41        1.94      0.70 o
  -6   3   6        5.27        3.57      1.04 o
  -5   3   6      108.68      101.84      3.66 o
  -4   3   6       25.53       27.16      1.97 o
  -3   3   6       16.43       22.64      1.65 o
  -2   3   6       39.67       40.12      6.69 o
  -1   3   6       41.27       52.86      7.55 o
   0   3   6        3.37        3.99      2.14 o
   1   3   6        2.68        0.67      1.00 o
   2   3   6       34.57       37.45      3.75 o
   3   3   6       34.96       24.93      4.02 o
   4   3   6       29.66       23.39      5.04 o
   5   3   6        8.53        7.11      3.24 o
   6   3   6        2.01        1.98      0.82 o
   7   3   6        4.33        3.55      0.71 o
   8   3   6       17.61       19.71      4.31 o
   9   3   6       23.20       29.89      3.18 o
  10   3   6       20.71       26.89      3.30 o
  11   3   6        0.04        0.15      0.48 o
  -7   4   6        0.78        0.77      0.51 o
  -6   4   6        0.65        0.79      0.68 o
  -5   4   6      135.29      129.38      4.13 o
  -4   4   6      199.86      197.92      5.36 o
  -3   4   6       92.24       88.64      3.38 o
  -2   4   6       86.32      100.60      3.49 o
  -1   4   6      109.92      138.60     12.90 o
   0   4   6        0.01       -0.62      1.47 o
   1   4   6       25.65       16.97      4.54 o
   2   4   6       43.25       49.57      4.58 o
   3   4   6       82.94       72.00      5.94 o
   4   4   6       10.73        7.67      2.82 o
   5   4   6       10.08       10.14      3.56 o
   6   4   6        2.60        2.61      1.31 o
   7   4   6        6.94        8.04      2.22 o
   8   4   6       33.74       35.82      2.73 o
   9   4   6        0.42       -0.54      0.54 o
  10   4   6        1.09        0.78      0.77 o
  -7   5   6        2.68        2.93      0.66 o
  -6   5   6        0.05        0.16      0.47 o
  -5   5   6       11.92       10.52      1.20 o
  -4   5   6       33.30       35.26      2.27 o
  -3   5   6       37.62       36.53      2.37 o
  -2   5   6       31.69       32.61      2.13 o
  -1   5   6        1.35        0.83      0.49 o
   0   5   6       60.65       71.94      9.77 o
   1   5   6       20.46       15.95      4.57 o
   2   5   6       63.13       47.34      7.70 o
   3   5   6      162.91      138.66      8.65 o
   4   5   6       35.96       30.46      5.81 o
   5   5   6       47.67       37.07      2.75 o
   6   5   6       22.09       16.95      2.18 o
   7   5   6       50.41       49.40      2.75 o
   8   5   6       13.92       17.85      1.90 o
   9   5   6        0.00       -0.64      0.64 o
  10   5   6        2.25        4.42      1.73 o
  -6   6   6        0.27        0.11      0.42 o
  -5   6   6       11.30       12.59      1.23 o
  -4   6   6       16.79       15.19      1.51 o
  -3   6   6        0.39        0.25      0.41 o
  -2   6   6       52.44       54.71      2.88 o
  -1   6   6       49.83       52.37      2.78 o
   0   6   6       31.90       29.45      1.95 o
   1   6   6        6.02        7.13      3.13 o
   2   6   6       56.43       47.30      3.39 o
   3   6   6       26.75       25.02      2.28 o
   4   6   6       25.99       21.05      2.20 o
   5   6   6       14.18       12.35      2.01 o
   6   6   6       10.11        5.45      1.59 o
   7   6   6        5.48        7.78      1.80 o
   8   6   6        0.83        1.37      0.88 o
   9   6   6        1.68        1.56      0.66 o
  -6   7   6        0.40        0.04      0.34 o
  -5   7   6        0.10       -0.14      0.38 o
  -4   7   6       36.06       40.65      3.06 o
  -3   7   6       40.45       53.31      2.72 o
  -2   7   6       48.40       60.68      2.93 o
  -1   7   6       32.33       38.27      2.41 o
   0   7   6        4.36        2.80      0.80 o
   1   7   6        0.02       -0.36      0.76 o
   2   7   6       53.58       37.16      2.28 o
   3   7   6        4.69        0.59      0.69 o
   4   7   6        0.19        0.43      0.62 o
   5   7   6       15.37       14.37      2.06 o
   6   7   6        7.93        7.03      1.07 o
   7   7   6        0.09        0.46      0.72 o
   8   7   6        3.34        2.02      0.74 o
   9   7   6        0.01        0.32      0.50 o
  -5   8   6        4.92        7.88      1.03 o
  -4   8   6       46.16       58.70      2.47 o
  -3   8   6       14.09       20.58      2.33 o
  -2   8   6       58.09       64.71      4.30 o
  -1   8   6       24.50       21.71      4.85 o
   0   8   6        1.35        0.69      0.73 o
   1   8   6       19.24       12.57      2.06 o
   2   8   6        0.07        1.00      0.74 o
   3   8   6       22.62       20.85      2.58 o
   4   8   6       10.13        9.31      1.74 o
   5   8   6        3.91        2.04      0.71 o
   6   8   6        3.34        2.07      0.68 o
   7   8   6        6.05        6.19      1.38 o
   8   8   6        0.73       -0.76      0.76 o
   9   8   6        0.16        1.12      0.55 o
  -4   9   6       17.74       24.95      1.81 o
  -3   9   6        0.75        0.90      0.62 o
  -2   9   6       17.49       21.15      2.26 o
  -1   9   6       20.01       16.42      2.13 o
   0   9   6        0.03        0.43      0.54 o
   1   9   6        0.18       -0.44      0.66 o
   2   9   6        7.70        7.57      1.59 o
   3   9   6        1.84        0.95      0.73 o
   4   9   6        0.05       -0.12      0.40 o
   5   9   6        3.33        3.76      0.82 o
   6   9   6        6.63        6.37      1.26 o
   7   9   6        0.12       -0.93      0.93 o
   8   9   6        0.27        0.24      0.40 o
  -3  10   6        0.89        0.53      0.45 o
  -2  10   6        1.95       -0.20      0.52 o
  -1  10   6       19.20       21.91      2.20 o
   0  10   6       28.58       31.09      2.62 o
   1  10   6        0.00       -0.13      0.63 o
   2  10   6        7.01        4.46      1.14 o
   3  10   6        3.27        3.88      0.79 o
   4  10   6        2.85        3.73      0.75 o
   5  10   6        8.66       11.00      1.05 o
   6  10   6        0.01       -0.80      1.35 o
  -1  11   6        0.90        1.08      0.54 o
   0  11   6        2.92        2.56      0.76 o
   1  11   6        0.98        1.30      0.65 o
   2  11   6        0.27        0.42      0.56 o
   3  11   6        0.42        1.49      0.63 o
   4  11   6        0.97        0.35      0.49 o
   1  -9   7        0.01        0.26      0.34 o
   2  -9   7        3.50        4.75      0.74 o
   3  -9   7       23.39       26.82      1.62 o
   0  -8   7       10.93       15.05      1.47 o
   1  -8   7        0.92        0.43      0.43 o
   2  -8   7        2.93        2.31      0.71 o
   3  -8   7       17.13       14.32      1.12 o
   4  -8   7       46.79       45.53      3.00 o
   5  -8   7        5.68        5.21      0.62 o
   6  -8   7        3.88        2.50      0.65 o
  -2  -7   7       19.26       19.05      1.75 o
  -1  -7   7        1.37        0.97      0.42 o
   0  -7   7        8.85        9.93      1.45 o
   1  -7   7        0.92        0.63      0.62 o
   2  -7   7       12.26       11.87      1.73 o
   3  -7   7       26.14       26.64      2.54 o
   4  -7   7       19.90       18.62      1.51 o
   5  -7   7       16.17       15.07      1.28 o
   6  -7   7        0.23        0.22      0.42 o
   7  -7   7        0.01        0.61      0.47 o
  -4  -6   7        2.06        1.90      0.66 o
  -3  -6   7        9.52       11.47      1.53 o
  -2  -6   7       13.50       13.15      1.89 o
  -1  -6   7       23.04       20.91      1.59 o
   0  -6   7       36.59       35.37      2.21 o
   1  -6   7        1.12        0.39      0.50 o
   2  -6   7       11.27        8.67      1.58 o
   3  -6   7        6.49        5.73      1.39 o
   4  -6   7      115.38      102.98      5.26 o
   5  -6   7        2.02        2.21      0.83 o
   6  -6   7        2.05        2.75      0.63 o
   7  -6   7        0.04        0.22      0.47 o
   8  -6   7        3.42        3.09      0.74 o
  -5  -5   7        0.85        0.13      0.44 o
  -4  -5   7        1.44        1.96      0.86 o
  -3  -5   7        0.23        0.71      0.89 o
  -2  -5   7        0.00       -0.47      0.76 o
  -1  -5   7       14.35        9.56      1.21 o
   0  -5   7        1.86        3.35      0.80 o
   1  -5   7        4.07        3.70      0.84 o
   2  -5   7        8.26        6.07      1.07 o
   3  -5   7        0.46        1.02      0.71 o
   4  -5   7       12.31       13.13      2.01 o
   5  -5   7       17.13       16.79      2.24 o
   6  -5   7        2.30        2.98      0.96 o
   7  -5   7        2.52        2.07      0.95 o
   8  -5   7        0.11        0.37      0.47 o
  -5  -4   7        4.47        4.09      0.96 o
  -4  -4   7       11.22       12.28      1.89 o
  -3  -4   7      141.49      160.16      6.88 o
  -2  -4   7        0.25       -0.13      0.74 o
  -1  -4   7       26.14       20.78      1.71 o
   0  -4   7       27.95       21.33      1.85 o
   1  -4   7        0.31        0.12      0.80 o
   2  -4   7       36.07       27.85      2.93 o
   3  -4   7       50.80       46.38      4.85 o
   4  -4   7      177.87      208.71      8.32 o
   5  -4   7        2.39        1.10      1.05 o
   6  -4   7        3.82        3.94      1.37 o
   7  -4   7        9.02        7.05      1.14 o
   8  -4   7        0.00        0.16      0.39 o
   9  -4   7        6.61       10.02      1.55 o
  -6  -3   7        2.16        2.54      0.76 o
  -5  -3   7        0.02        0.12      0.67 o
  -4  -3   7        3.30        4.38      1.26 o
  -3  -3   7      107.45      116.13      6.13 o
  -2  -3   7        1.42       -0.15      0.75 o
  -1  -3   7       48.86       36.92      3.55 o
   0  -3   7        0.44        0.94      1.71 o
   1  -3   7       12.39       10.85      1.63 o
   2  -3   7        6.14        7.57      1.58 o
   3  -3   7        0.59        0.14      0.53 o
   4  -3   7      467.29      470.82     11.14 o
   5  -3   7       29.44       27.38      4.61 o
   6  -3   7       64.07       66.42      4.98 o
   7  -3   7        0.26       -0.25      0.98 o
   8  -3   7       38.44       41.26      3.92 o
   9  -3   7        0.65        1.30      0.87 o
  10  -3   7        0.56        0.36      0.65 o
  -6  -2   7       11.21        9.82      1.40 o
  -5  -2   7        0.09        0.92      0.79 o
  -4  -2   7        5.31        6.56      1.59 o
  -3  -2   7       80.74       72.80      4.95 o
  -2  -2   7       24.26       23.67      2.88 o
  -1  -2   7       10.90        7.30      1.48 o
   0  -2   7        2.61        3.31      1.04 o
   1  -2   7       43.59       50.03      7.57 o
   2  -2   7       44.85       38.71      6.75 o
   3  -2   7       12.13       12.01      3.75 o
   4  -2   7       68.20       79.13      7.72 o
   5  -2   7        2.51        3.79      4.89 o
   6  -2   7        0.46       -0.32      0.95 o
   7  -2   7        9.82        8.34      1.87 o
   8  -2   7       39.42       41.68      4.02 o
   9  -2   7        8.02        9.90      1.00 o
  10  -2   7        0.79        1.37      0.44 o
  -6  -1   7       11.77       13.67      1.72 o
  -5  -1   7        0.85        0.17      0.71 o
  -4  -1   7      101.68       87.41      5.25 o
  -3  -1   7      163.49      144.24      6.81 o
  -2  -1   7      728.68      686.93     13.04 o
  -1  -1   7       37.05       35.75      3.13 o
   0  -1   7       10.30        8.02      3.05 o
   1  -1   7        0.18       -0.24      1.31 o
   2  -1   7      130.55      116.03     11.11 o
   3  -1   7       35.68       40.78      6.70 o
   4  -1   7       46.78       43.28      6.96 o
   5  -1   7       51.80       52.41      4.37 o
   6  -1   7        5.26        4.37      0.86 o
   7  -1   7        0.16        0.09      0.78 o
   8  -1   7       10.48        8.84      2.02 o
   9  -1   7        1.42        1.38      0.69 o
  10  -1   7        8.98       13.36      1.09 o
  -7   0   7       15.17       21.31      1.49 o
  -6   0   7        8.91       10.11      1.00 o
  -5   0   7        4.82        4.41      1.10 o
  -4   0   7        0.15       -0.16      0.46 o
  -3   0   7      332.35      342.58     13.95 o
  -2   0   7      131.55      149.16      4.19 o
  -1   0   7        1.13        1.90      1.20 o
   0   0   7        0.05       -0.19      1.21 o
   1   0   7        4.65        3.22      2.05 o
   2   0   7      144.19      143.84     12.41 o
   3   0   7      514.07      569.89     24.27 o
   4   0   7        7.71        8.33      2.14 o
   5   0   7        6.73        6.48      1.94 o
   6   0   7        4.65        5.32      0.93 o
   7   0   7        0.15        0.42      0.56 o
   8   0   7        0.67        0.95      0.82 o
   9   0   7        1.35        0.93      0.68 o
  10   0   7        1.38        1.43      0.60 o
  11   0   7        0.23        0.61      0.58 o
  -7   1   7        0.01        0.18      0.33 o
  -6   1   7        1.73        1.24      0.49 o
  -5   1   7        6.20        5.98      0.94 o
  -4   1   7        3.07        2.55      0.61 o
  -3   1   7       49.12       46.82      2.61 o
  -2   1   7        4.86        4.25      1.79 o
  -1   1   7        5.16        2.36      2.25 o
   0   1   7       10.01       10.12      3.50 o
   1   1   7        1.12        0.25      0.84 o
   2   1   7      176.77      171.05     13.44 o
   3   1   7       69.13       88.30      6.63 o
   4   1   7       57.20       67.97      5.83 o
   5   1   7      121.31      129.19      8.12 o
   6   1   7        3.34        2.23      0.72 o
   7   1   7        6.04        6.73      1.15 o
   8   1   7        0.05        0.91      0.60 o
   9   1   7        6.49        6.33      1.26 o
  10   1   7        2.46        4.33      0.95 o
  11   1   7        0.13        0.43      0.53 o
  -7   2   7        4.06        5.29      0.82 o
  -6   2   7        2.73        2.41      0.57 o
  -5   2   7       20.60       18.70      1.51 o
  -4   2   7       17.30       19.84      3.35 o
  -3   2   7      231.73      218.89      7.99 o
  -2   2   7       30.11       28.67      2.84 o
  -1   2   7        5.71        4.60      2.31 o
   0   2   7       34.79       34.61      6.29 o
   1   2   7       16.48       19.85      4.71 o
   2   2   7       98.21      111.10     11.07 o
   3   2   7       21.86       18.80      3.81 o
   4   2   7      136.16      143.28      8.43 o
   5   2   7        5.75        3.87      5.40 o
   6   2   7        5.80        5.23      0.83 o
   7   2   7        1.96        1.17      0.60 o
   8   2   7        6.55        7.37      1.19 o
   9   2   7        1.56        1.40      0.78 o
  10   2   7        1.78        1.73      0.68 o
  11   2   7        0.21        0.46      0.46 o
  -7   3   7        9.15       10.57      1.06 o
  -6   3   7        0.63       -0.08      0.46 o
  -5   3   7      133.12      118.98      5.53 o
  -4   3   7       32.32       25.78      2.81 o
  -3   3   7       17.17       11.57      1.95 o
  -2   3   7       82.82       81.36      5.57 o
  -1   3   7        0.39       -0.73      1.16 o
   0   3   7       10.37       10.34      3.51 o
   1   3   7        0.26       -1.20      1.47 o
   2   3   7        0.97        2.47      2.29 o
   3   3   7        0.79        0.58      1.12 o
   4   3   7        0.46        1.70      1.65 o
   5   3   7       43.15       47.61      3.12 o
   6   3   7       12.08       12.67      1.35 o
   7   3   7        0.72        1.28      0.50 o
   8   3   7        8.27        9.13      1.34 o
   9   3   7       15.48       17.65      3.21 o
  10   3   7        0.77        0.91      0.87 o
  11   3   7        0.52        0.71      0.53 o
  -6   4   7        0.52        0.28      0.38 o
  -5   4   7        1.90        1.36      0.77 o
  -4   4   7       13.22       10.92      1.81 o
  -3   4   7        8.24       10.04      1.29 o
  -2   4   7        8.81        6.05      1.07 o
  -1   4   7        1.91        1.41      0.78 o
   0   4   7       81.67       91.93      4.51 o
   1   4   7        5.95        4.41      3.02 o
   2   4   7       76.02       68.05      9.47 o
   3   4   7       14.09        7.69      3.26 o
   4   4   7       10.02        7.15      1.40 o
   5   4   7        0.54        0.94      0.85 o
   6   4   7        2.32        0.55      0.70 o
   7   4   7        1.25        2.19      0.76 o
   8   4   7        7.67        8.40      1.17 o
   9   4   7        6.76        4.36      1.66 o
  10   4   7        5.85        6.71      1.60 o
  -6   5   7        1.35        1.32      0.52 o
  -5   5   7        0.66        0.86      0.59 o
  -4   5   7        3.19        2.86      0.98 o
  -3   5   7       14.51       16.81      1.62 o
  -2   5   7       67.26       75.51      3.41 o
  -1   5   7        2.10        2.56      0.68 o
   0   5   7       10.50        8.13      1.52 o
   1   5   7        0.22       -0.13      0.70 o
   2   5   7        0.97       -0.29      0.68 o
   3   5   7       47.70       35.55      3.03 o
   4   5   7        0.05       -0.36      0.62 o
   5   5   7        0.02        0.33      1.86 o
   6   5   7        5.51        3.80      1.17 o
   7   5   7        7.24        7.56      1.17 o
   8   5   7        4.30        6.27      1.18 o
   9   5   7       15.53       14.70      1.47 o
  10   5   7        2.12        1.48      0.68 o
  -6   6   7        0.45        0.60      0.33 o
  -5   6   7        0.37        0.18      0.42 o
  -4   6   7       11.15       10.93      1.71 o
  -3   6   7        7.75        7.26      1.09 o
  -2   6   7        1.25        1.34      0.90 o
  -1   6   7        0.17        0.63      0.49 o
   0   6   7        0.55        0.76      0.72 o
   1   6   7       30.65       26.60      2.58 o
   2   6   7      113.24       88.88      6.57 o
   3   6   7       65.57       61.47      2.76 o
   4   6   7       27.12       23.22      1.79 o
   5   6   7        6.78        6.52      1.48 o
   6   6   7        1.58        1.09      0.79 o
   7   6   7        1.29        0.65      0.48 o
   8   6   7       10.09       13.95      2.12 o
   9   6   7        0.15       -0.64      0.75 o
  -5   7   7        1.33        2.24      0.55 o
  -4   7   7        6.33        7.00      1.21 o
  -3   7   7       34.55       49.23      3.46 o
  -2   7   7       31.28       39.89      2.45 o
  -1   7   7        5.42        4.12      1.26 o
   0   7   7        0.16        0.02      0.63 o
   1   7   7       26.21       23.60      1.93 o
   2   7   7       70.98       54.06      3.17 o
   3   7   7       42.45       32.99      3.00 o
   4   7   7        0.38       -0.18      1.17 o
   5   7   7        0.20       -0.30      0.63 o
   6   7   7        0.05       -0.51      0.81 o
   7   7   7        0.02        0.22      0.57 o
   8   7   7        7.03        8.33      1.47 o
   9   7   7        2.44        2.77      0.77 o
  -4   8   7        2.25        4.92      0.92 o
  -3   8   7        5.38        8.87      1.40 o
  -2   8   7        5.00        4.01      1.17 o
  -1   8   7        0.28       -0.15      0.62 o
   0   8   7        2.04        0.69      0.49 o
   1   8   7        1.11        0.96      0.70 o
   2   8   7        7.16        7.68      1.66 o
   3   8   7        0.02       -0.19      0.69 o
   4   8   7        1.73        1.33      0.82 o
   5   8   7        0.10       -0.16      1.21 o
   6   8   7        4.54        3.39      1.18 o
   7   8   7        3.13        4.04      1.21 o
   8   8   7       12.11       13.88      1.69 o
  -3   9   7        2.50        3.04      0.82 o
  -2   9   7       10.88       12.53      1.61 o
  -1   9   7        0.30        0.01      0.54 o
   0   9   7       10.73        7.81      1.54 o
   1   9   7        2.20        1.73      0.87 o
   2   9   7       35.60       35.65      3.13 o
   3   9   7        0.79        1.30      0.83 o
   4   9   7        0.22        0.38      0.47 o
   5   9   7        2.63        1.61      0.58 o
   6   9   7        0.45        0.36      0.60 o
   7   9   7        0.92       -0.78      0.78 o
   8   9   7        0.60       -0.24      0.39 o
  -2  10   7        1.03        0.59      0.47 o
  -1  10   7        0.76        0.88      0.53 o
   0  10   7        4.68        4.92      1.08 o
   1  10   7        6.76       11.06      1.63 o
   2  10   7        2.56        2.13      0.87 o
   3  10   7        0.10        0.45      0.38 o
   4  10   7        0.12        0.15      0.37 o
   5  10   7        0.27        0.02      0.33 o
   6  10   7        0.68       -0.72      0.72 o
   0  11   7        2.24        3.85      0.80 o
   1  11   7        0.48        1.63      0.61 o
   2  11   7        0.09       -0.38      0.44 o
   3  11   7        2.33        3.28      0.76 o
   4  11   7        0.18        0.84      0.45 o
   1  -8   8        6.02        6.96      0.84 o
   2  -8   8        2.48        5.33      0.84 o
   3  -8   8       42.59       55.29      2.55 o
   4  -8   8       10.25       13.17      1.19 o
   0  -7   8        1.45        1.34      0.51 o
   1  -7   8        0.99        1.99      0.71 o
   2  -7   8        0.18        0.00      0.51 o
   3  -7   8        0.93        0.12      0.37 o
   4  -7   8        0.95        1.53      0.48 o
   5  -7   8        2.10        1.53      0.41 o
   6  -7   8        2.39        1.89      0.65 o
   7  -7   8        0.32        0.13      0.30 o
  -2  -6   8        3.61        2.42      0.82 o
  -1  -6   8        4.30        3.85      1.07 o
   0  -6   8        0.73        0.55      0.44 o
   1  -6   8       13.98       11.87      1.71 o
   2  -6   8       12.95       12.71      1.81 o
   3  -6   8        4.27        4.42      1.10 o
   4  -6   8        6.72        7.32      1.43 o
   5  -6   8       13.76       13.71      1.63 o
   6  -6   8       15.50       15.99      1.76 o
   7  -6   8        2.58        3.04      0.84 o
  -4  -5   8        3.24        2.71      0.62 o
  -3  -5   8       59.89       73.92      3.71 o
  -2  -5   8       35.45       39.16      3.06 o
  -1  -5   8        1.75        2.15      1.10 o
   0  -5   8        2.24        3.22      0.72 o
   1  -5   8       41.78       33.56      2.22 o
   2  -5   8        0.08        0.23      0.44 o
   3  -5   8       17.66       19.38      2.33 o
   4  -5   8       16.77       16.82      2.18 o
   5  -5   8       33.73       36.71      4.10 o
   6  -5   8       12.03       12.31      1.67 o
   7  -5   8        0.00        0.27      0.47 o
   8  -5   8        1.68        1.30      0.57 o
  -4  -4   8        0.24        0.40      0.59 o
  -3  -4   8        6.47        6.77      1.43 o
  -2  -4   8       17.22       15.65      2.19 o
  -1  -4   8       49.23       42.43      3.68 o
   0  -4   8      136.34      113.88      4.05 o
   1  -4   8       32.36       23.50      1.61 o
   2  -4   8       89.70       77.71      6.96 o
   3  -4   8        7.50        5.56      1.44 o
   4  -4   8       19.93       18.73      2.64 o
   5  -4   8       63.05       62.98      4.73 o
   6  -4   8       30.91       33.23      2.20 o
   7  -4   8       13.35       15.61      1.54 o
   8  -4   8        1.45        1.65      0.57 o
   9  -4   8       14.24       15.48      1.69 o
  -5  -3   8        1.50        2.48      0.71 o
  -4  -3   8        4.56        4.15      1.14 o
  -3  -3   8       38.38       36.38      3.28 o
  -2  -3   8       19.87       20.53      2.59 o
  -1  -3   8        1.07        0.28      0.77 o
   0  -3   8        5.31        6.68      1.64 o
   1  -3   8       25.81       24.33      2.97 o
   2  -3   8       31.17       24.02      2.17 o
   3  -3   8       18.63       13.66      1.68 o
   4  -3   8        6.41        9.39      2.06 o
   5  -3   8      106.91      105.62      6.39 o
   6  -3   8       21.29       19.19      2.78 o
   7  -3   8       43.53       51.37      4.29 o
   8  -3   8       23.50       29.19      3.06 o
   9  -3   8        3.96        4.38      1.24 o
  10  -3   8        2.23        2.88      0.80 o
  -5  -2   8        6.00        8.52      1.32 o
  -4  -2   8        7.05        8.27      1.58 o
  -3  -2   8       22.85       21.77      2.62 o
  -2  -2   8       75.92       70.52      4.88 o
  -1  -2   8       15.63       14.06      2.29 o
   0  -2   8       75.56       64.19      4.73 o
   1  -2   8        0.05        0.10      0.83 o
   2  -2   8       13.39       11.55      1.45 o
   3  -2   8        2.13        2.60      0.74 o
   4  -2   8      234.76      265.77      8.72 o
   5  -2   8       46.56       50.63      4.46 o
   6  -2   8       52.19       58.41      4.73 o
   7  -2   8       54.80       62.49      4.90 o
   8  -2   8       15.53       18.54      2.62 o
   9  -2   8        7.93        8.88      1.79 o
  10  -2   8        3.35        5.79      1.20 o
  -6  -1   8        0.11       -0.57      0.57 o
  -5  -1   8        6.58        7.90      1.36 o
  -4  -1   8       27.67       31.38      2.93 o
  -3  -1   8        4.68        6.11      1.54 o
  -2  -1   8      172.35      168.34      7.35 o
  -1  -1   8       34.51       29.41      3.12 o
   0  -1   8      181.89      189.02      6.30 o
   1  -1   8       29.51       27.00      2.81 o
   2  -1   8       45.10       48.31      3.47 o
   3  -1   8       73.67       81.87      3.49 o
   4  -1   8       13.09       14.65      2.08 o
   5  -1   8       46.55       50.78      3.51 o
   6  -1   8        9.05        8.77      1.19 o
   7  -1   8       48.83       55.54      2.97 o
   8  -1   8       21.63       25.21      3.18 o
   9  -1   8       23.54       26.64      2.25 o
  10  -1   8        1.28        2.81      0.71 o
  -6   0   8        4.52        3.68      0.76 o
  -5   0   8        0.81        0.35      0.39 o
  -4   0   8       46.77       54.15      2.51 o
  -3   0   8        3.10        2.21      0.75 o
  -2   0   8      238.11      258.04      7.24 o
  -1   0   8       42.73       46.91      3.79 o
   0   0   8       76.33       87.54      4.48 o
   1   0   8       26.11       21.45      2.23 o
   2   0   8       19.32       18.38      4.53 o
   3   0   8      104.12      123.34      7.78 o
   4   0   8      185.31      209.54      4.77 o
   5   0   8       13.98       14.93      1.37 o
   6   0   8        1.86        2.33      1.08 o
   7   0   8        0.02       -0.17      0.48 o
   8   0   8       41.55       48.29      4.35 o
   9   0   8        0.21        0.84      0.61 o
  10   0   8        1.46        2.56      0.73 o
  -6   1   8       20.24       21.79      1.44 o
  -5   1   8        2.57        1.87      0.54 o
  -4   1   8        0.81        2.08      0.67 o
  -3   1   8        0.61        0.66      0.53 o
  -2   1   8      109.97      118.02      4.05 o
  -1   1   8       75.26       73.56      3.98 o
   0   1   8      133.64      133.15      5.21 o
   1   1   8       97.55       91.13     10.65 o
   2   1   8      344.02      334.65     20.10 o
   3   1   8       13.11       12.76      3.85 o
   4   1   8       54.62       65.06      2.66 o
   5   1   8       21.02       28.36      1.85 o
   6   1   8        0.07       -0.19      0.84 o
   7   1   8        8.66        9.02      1.29 o
   8   1   8        7.22        8.76      1.24 o
   9   1   8        1.14       -0.18      0.69 o
  10   1   8        0.63        0.50      0.57 o
  11   1   8        0.12        0.22      0.45 o
  -6   2   8        2.75        4.76      0.78 o
  -5   2   8        1.20        1.14      0.60 o
  -4   2   8       35.68       37.67      3.07 o
  -3   2   8       82.08       86.16      4.89 o
  -2   2   8       18.95       16.29      2.27 o
  -1   2   8        8.15        9.03      1.54 o
   0   2   8        9.39        9.80      1.39 o
   1   2   8       26.33       28.80      2.35 o
   2   2   8       31.17       27.18      5.72 o
   3   2   8        0.30       -1.07      1.63 o
   4   2   8       29.56       32.99      2.68 o
   5   2   8       78.31       85.11      3.16 o
   6   2   8        2.31        1.87      0.66 o
   7   2   8        0.61        1.36      0.67 o
   8   2   8       10.06       11.46      1.44 o
   9   2   8        2.52        2.24      1.07 o
  10   2   8        0.16       -0.43      0.43 o
  11   2   8        2.03        2.36      0.76 o
  -6   3   8       12.35       20.32      1.55 o
  -5   3   8        4.69        4.60      1.03 o
  -4   3   8       16.00       15.19      2.01 o
  -3   3   8       10.75       10.93      1.84 o
  -2   3   8       17.42       17.95      2.39 o
  -1   3   8        2.30        3.85      1.09 o
   0   3   8        5.36        5.22      1.22 o
   1   3   8        1.19        0.68      0.61 o
   2   3   8        1.05        0.73      0.66 o
   3   3   8       52.80       44.83      3.80 o
   4   3   8       32.27       27.73      4.50 o
   5   3   8       57.40       55.78      3.61 o
   6   3   8        2.61        1.39      0.56 o
   7   3   8        0.13        0.22      0.55 o
   8   3   8        1.26        0.96      0.58 o
   9   3   8        6.51        7.78      1.88 o
  10   3   8        1.44        2.17      1.03 o
  -6   4   8        0.20       -0.20      0.31 o
  -5   4   8        8.75        9.97      1.39 o
  -4   4   8       46.49       46.28      3.40 o
  -3   4   8      131.86      138.10      6.29 o
  -2   4   8       37.46       33.69      3.27 o
  -1   4   8       18.36       15.83      2.35 o
   0   4   8        6.85        8.59      1.70 o
   1   4   8       68.57       57.27      3.91 o
   2   4   8        0.12        0.15      0.55 o
   3   4   8        6.80        4.34      1.32 o
   4   4   8       17.06       12.78      2.26 o
   5   4   8        3.56        3.95      1.19 o
   6   4   8        8.32        6.76      1.45 o
   7   4   8        2.73        1.22      0.57 o
   8   4   8        0.63        0.31      0.80 o
   9   4   8        0.21       -0.07      0.64 o
  10   4   8        0.64       -0.54      0.70 o
  -5   5   8       23.36       23.62      1.95 o
  -4   5   8        0.05        0.35      0.53 o
  -3   5   8       27.04       27.77      2.78 o
  -2   5   8        0.37        0.61      0.81 o
  -1   5   8        5.03        5.81      1.48 o
   0   5   8        2.91        2.64      1.22 o
   1   5   8        5.82        5.48      1.52 o
   2   5   8       17.40       14.90      2.12 o
   3   5   8        2.57        0.44      0.73 o
   4   5   8       49.03       38.52      3.38 o
   5   5   8       59.86       59.55      4.21 o
   6   5   8        1.12        1.71      0.91 o
   7   5   8        0.66       -0.10      0.57 o
   8   5   8       16.57       18.53      2.38 o
   9   5   8       20.31       24.39      2.41 o
  -5   6   8        2.22        2.80      0.66 o
  -4   6   8       11.12       11.54      1.54 o
  -3   6   8       16.49       19.53      2.29 o
  -2   6   8        1.81        1.12      0.82 o
  -1   6   8        0.11        0.45      0.62 o
   0   6   8       17.10       16.91      2.46 o
   1   6   8        1.09        0.10      0.54 o
   2   6   8        0.65        0.04      0.58 o
   3   6   8        1.18        0.73      0.77 o
   4   6   8        6.77        7.40      1.55 o
   5   6   8        5.40        1.63      0.85 o
   6   6   8        0.48        0.67      0.61 o
   7   6   8        2.08        2.49      0.70 o
   8   6   8        1.38        2.24      0.93 o
   9   6   8        0.02       -0.72      0.72 o
  -4   7   8        1.48        1.05      0.52 o
  -3   7   8        9.18       14.20      1.75 o
  -2   7   8       15.95       15.89      2.07 o
  -1   7   8        1.19        0.64      0.58 o
   0   7   8        1.45        1.21      0.76 o
   1   7   8        2.46        2.01      0.68 o
   2   7   8        4.83        3.38      0.86 o
   3   7   8        6.40        7.07      1.63 o
   4   7   8       30.09       34.59      3.33 o
   5   7   8        0.83        1.13      0.85 o
   6   7   8        0.50        1.13      0.51 o
   7   7   8        4.33        2.96      1.04 o
   8   7   8        6.91        8.54      1.44 o
   9   7   8        3.24        4.16      0.80 o
  -4   8   8        0.54        0.07      0.39 o
  -3   8   8        0.05        0.05      0.52 o
  -2   8   8        0.00        0.52      0.31 o
  -1   8   8        3.95        2.87      1.46 o
   0   8   8        4.23        3.63      0.81 o
   1   8   8        6.26        6.08      1.50 o
   2   8   8       39.25       34.95      2.98 o
   3   8   8        4.41        3.59      0.72 o
   4   8   8       17.11       26.77      2.43 o
   5   8   8        0.00        0.75      0.74 o
   6   8   8        0.17        0.66      0.65 o
   7   8   8        2.54        2.08      0.91 o
   8   8   8        0.04       -0.78      0.78 o
  -3   9   8       18.42       22.28      1.49 o
  -2   9   8       11.79       12.47      1.40 o
  -1   9   8        4.31        4.52      1.05 o
   0   9   8        5.88        5.89      1.24 o
   1   9   8       17.87       18.61      2.03 o
   2   9   8       11.30        9.14      1.50 o
   3   9   8        3.96        4.91      1.12 o
   4   9   8        2.97        2.09      0.58 o
   5   9   8        0.00        0.06      0.65 o
   6   9   8        0.01        0.14      0.56 o
   7   9   8        0.04       -0.69      0.69 o
  -1  10   8        3.93        3.72      0.76 o
   0  10   8        4.65        4.00      0.89 o
   1  10   8        2.44        3.90      0.96 o
   2  10   8        4.78        7.15      1.20 o
   3  10   8        1.29        0.86      0.40 o
   4  10   8        2.89        5.80      1.05 o
   5  10   8        0.24        0.81      0.52 o
   1  -7   9       17.05       25.03      1.45 o
   2  -7   9        0.06        0.00      0.32 o
   3  -7   9        0.16       -0.15      0.25 o
   4  -7   9       70.46       62.65     11.21 o
   5  -7   9        7.43        3.97      0.70 o
   0  -6   9        1.64        0.49      0.31 o
   1  -6   9        6.45        7.51      1.12 o
   2  -6   9        0.00        0.19      0.47 o
   3  -6   9        0.77        1.04      0.58 o
   4  -6   9        0.33        0.86      0.63 o
   5  -6   9        9.11        9.08      1.94 o
   6  -6   9        1.02        0.73      0.30 o
   7  -6   9        0.72        0.91      0.47 o
  -2  -5   9        4.16        6.52      1.12 o
  -1  -5   9        1.61        2.14      0.85 o
   0  -5   9        4.96        3.85      0.70 o
   1  -5   9        9.82        8.07      1.02 o
   2  -5   9        3.75        3.27      0.65 o
   3  -5   9        0.00       -0.09      0.57 o
   4  -5   9        0.00        0.49      0.38 o
   5  -5   9       11.29       11.88      1.61 o
   6  -5   9        0.44        0.29      0.37 o
   7  -5   9        1.61        2.07      0.71 o
  -3  -4   9       24.37       28.09      1.39 o
  -2  -4   9       42.88       50.06      2.29 o
  -1  -4   9       12.33       11.13      1.25 o
   0  -4   9        0.03        0.36      0.39 o
   1  -4   9        3.33        1.09      0.48 o
   2  -4   9       17.61       14.54      1.26 o
   3  -4   9        2.82        3.85      1.23 o
   4  -4   9       27.60       29.34      3.14 o
   5  -4   9       72.69       80.71      5.05 o
   6  -4   9        5.33        6.85      0.97 o
   7  -4   9        0.30       -0.20      0.37 o
   8  -4   9        0.24        0.14      0.42 o
  -4  -3   9        0.10       -0.22      0.45 o
  -3  -3   9        9.21        9.27      1.44 o
  -2  -3   9        8.43        9.19      1.64 o
  -1  -3   9        1.20        1.01      1.05 o
   0  -3   9        7.65        7.56      1.03 o
   1  -3   9        7.34        5.10      1.09 o
   2  -3   9        2.01        2.01      0.76 o
   3  -3   9       10.94        8.85      1.96 o
   4  -3   9        0.37        0.97      0.78 o
   5  -3   9        1.31        1.94      1.17 o
   6  -3   9        9.46       11.42      2.06 o
   7  -3   9        0.11       -0.74      0.97 o
   8  -3   9        0.01        1.02      0.83 o
   9  -3   9        0.89        2.00      0.77 o
  -4  -2   9        7.04        6.95      1.19 o
  -3  -2   9        0.43        2.00      0.98 o
  -2  -2   9        7.42        8.51      1.67 o
  -1  -2   9        7.35        7.65      1.73 o
   0  -2   9       16.25       13.52      2.26 o
   1  -2   9       22.09       18.16      2.67 o
   2  -2   9        0.26       -0.22      0.60 o
   3  -2   9       37.04       31.75      2.47 o
   4  -2   9       36.74       32.64      3.58 o
   5  -2   9      254.46      284.31     10.35 o
   6  -2   9        5.36        4.15      1.33 o
   7  -2   9        0.40        0.72      0.81 o
   8  -2   9        1.64        1.90      1.03 o
   9  -2   9        4.79        5.10      1.24 o
  10  -2   9        1.45        1.43      0.59 o
  -4  -1   9       16.37       18.88      1.91 o
  -3  -1   9        0.86        1.47      0.99 o
  -2  -1   9        2.17        1.31      0.83 o
  -1  -1   9       92.09       95.01      5.51 o
   0  -1   9        0.05        0.21      0.90 o
   1  -1   9       33.79       28.83      3.16 o
   2  -1   9        0.02       -0.18      0.58 o
   3  -1   9       15.54       14.00      1.77 o
   4  -1   9       19.46       20.39      2.96 o
   5  -1   9       39.78       42.07      4.27 o
   6  -1   9        4.45        4.80      1.42 o
   7  -1   9       11.87       14.59      2.45 o
   8  -1   9        0.54        0.09      0.64 o
   9  -1   9       10.45       12.90      1.49 o
  10  -1   9        2.36        3.19      0.90 o
  -4   0   9        6.48        8.94      1.37 o
  -3   0   9       52.41       60.62      3.86 o
  -2   0   9       26.85       26.20      2.95 o
  -1   0   9        1.61        2.25      1.21 o
   0   0   9       73.60       73.44      4.84 o
   1   0   9       17.01       19.01      2.55 o
   2   0   9       12.16       11.16      1.48 o
   3   0   9       75.36       76.67      5.83 o
   4   0   9       29.15       31.65      2.21 o
   5   0   9       11.14       12.75      1.44 o
   6   0   9        1.62        2.11      0.77 o
   7   0   9       13.94       14.74      1.55 o
   8   0   9        2.49        3.38      1.20 o
   9   0   9       13.30       16.31      1.77 o
  10   0   9        5.03       10.23      1.15 o
  -4   1   9        0.11        0.40      0.34 o
  -3   1   9        6.46        8.02      1.03 o
  -2   1   9       67.62       76.27      3.14 o
  -1   1   9       56.05       66.44      4.20 o
   0   1   9      217.80      235.57      7.94 o
   1   1   9        0.03        0.38      0.69 o
   2   1   9       78.75       82.27      4.68 o
   3   1   9       34.87       37.78      2.97 o
   4   1   9       96.41       98.92      3.85 o
   5   1   9       97.76      111.91      4.15 o
   6   1   9        0.92        1.25      0.64 o
   7   1   9        0.93        1.43      0.62 o
   8   1   9        0.25       -0.02      0.52 o
   9   1   9        0.06        0.63      0.73 o
  10   1   9        0.06        0.50      0.42 o
  -5   2   9        2.04        2.67      0.61 o
  -4   2   9        5.89        4.87      0.99 o
  -3   2   9        5.62        5.87      1.23 o
  -2   2   9       38.32       35.59      3.17 o
  -1   2   9       59.06       59.68      4.15 o
   0   2   9        7.59       11.22      1.83 o
   1   2   9        3.93        3.93      1.27 o
   2   2   9       20.38       18.84      2.90 o
   3   2   9       60.51       62.25      5.38 o
   4   2   9       33.45       34.78      2.34 o
   5   2   9        7.82        6.67      1.14 o
   6   2   9        0.02        0.06      0.47 o
   7   2   9        2.60        2.43      0.76 o
   8   2   9        2.68        2.54      1.07 o
   9   2   9        0.30       -0.55      0.77 o
  10   2   9        0.02       -0.31      0.88 o
  -5   3   9        2.69        2.10      0.55 o
  -4   3   9       17.09       19.50      1.94 o
  -3   3   9       59.65       61.91      3.96 o
  -2   3   9        1.40        1.54      0.84 o
  -1   3   9        0.07        0.63      0.54 o
   0   3   9        0.45       -0.40      0.59 o
   1   3   9       48.64       46.65      3.91 o
   2   3   9        0.07       -0.24      0.58 o
   3   3   9        0.67        0.50      0.45 o
   4   3   9       51.34       42.74      2.63 o
   5   3   9        2.77        3.79      0.96 o
   6   3   9       32.53       33.27      2.32 o
   7   3   9        7.46        7.02      1.11 o
   8   3   9        0.40        0.00      0.48 o
   9   3   9        0.45        1.00      0.79 o
  10   3   9        0.48       -0.02      0.55 o
  -5   4   9        3.21        3.80      0.68 o
  -4   4   9       33.10       37.51      2.65 o
  -3   4   9       57.34       53.90      3.60 o
  -2   4   9       11.04        9.94      1.75 o
  -1   4   9        4.06        2.00      0.95 o
   0   4   9        1.16        1.36      0.86 o
   1   4   9        1.83        1.37      1.01 o
   2   4   9        0.92        0.38      0.86 o
   3   4   9       11.55        5.41      1.59 o
   4   4   9       11.91       10.24      1.89 o
   5   4   9       18.17       12.38      2.00 o
   6   4   9        2.61        1.33      0.91 o
   7   4   9        0.40        0.04      0.49 o
   8   4   9        0.87        0.95      0.68 o
   9   4   9        0.68        0.69      0.75 o
  10   4   9        3.43        3.46      0.99 o
  -4   5   9       12.57       15.62      1.62 o
  -3   5   9       14.55       12.93      1.75 o
  -2   5   9       25.08       24.52      2.63 o
  -1   5   9       27.30       27.85      2.97 o
   0   5   9        2.25        2.11      0.98 o
   1   5   9       11.40        6.52      1.61 o
   2   5   9        1.96        0.87      0.86 o
   3   5   9        0.98       -0.24      0.77 o
   4   5   9        5.71        4.79      1.31 o
   5   5   9        1.69        1.12      0.73 o
   6   5   9        1.43        1.25      0.71 o
   7   5   9        0.17       -0.65      0.65 o
   8   5   9        1.64        2.34      0.79 o
   9   5   9        2.07        2.26      0.97 o
  -4   6   9        2.02        1.42      0.52 o
  -3   6   9        0.14        0.14      0.45 o
  -2   6   9        0.73       -0.49      0.57 o
  -1   6   9        6.45        4.99      1.26 o
   0   6   9        0.05        0.00      0.51 o
   1   6   9        0.31        0.78      0.47 o
   2   6   9        1.32        1.15      1.18 o
   3   6   9        0.01       -0.85      0.85 o
   4   6   9       38.57       38.06      3.30 o
   5   6   9        4.34        2.69      1.07 o
   6   6   9        2.10        2.43      1.01 o
   7   6   9        0.26        0.31      0.45 o
   8   6   9        0.23        0.64      0.46 o
  -3   7   9        0.20        0.16      0.32 o
  -2   7   9        2.54        3.80      0.99 o
  -1   7   9        0.99        0.93      0.76 o
   0   7   9        2.20        1.69      0.58 o
   1   7   9        2.30        1.71      0.66 o
   2   7   9        0.12        0.70      0.54 o
   3   7   9        2.22        2.98      0.73 o
   4   7   9        3.46        6.58      1.42 o
   5   7   9        2.72        4.02      1.15 o
   6   7   9        0.06        0.04      0.46 o
   7   7   9        0.91        1.52      0.50 o
   8   7   9        2.34        4.41      0.98 o
  -3   8   9        0.01       -0.40      0.40 o
  -2   8   9        2.62        3.48      0.68 o
  -1   8   9        1.63        1.15      0.44 o
   0   8   9        0.34       -0.44      0.90 o
   1   8   9        3.57        2.11      1.13 o
   2   8   9       17.03       18.84      1.45 o
   3   8   9        1.00        1.40      0.53 o
   4   8   9        4.56        6.68      1.25 o
   6   8   9        0.03       -0.77      0.77 o
   7   8   9        0.11        0.00      0.50 o
   8   8   9        1.40        0.42      0.42 o
  -1   9   9        0.93        1.00      0.48 o
   0   9   9        2.47        2.81      0.76 o
   1   9   9        1.03        0.84      0.58 o
   2   9   9        0.09        2.45      0.78 o
   3   9   9        2.04        3.13      0.85 o
   4   9   9       13.79       20.03      1.66 o
   5   9   9        0.05        0.15      0.62 o
   6   9   9        1.03        1.28      0.63 o
   7   9   9        0.63       -0.53      0.53 o
   1  10   9        0.00       -0.47      0.47 o
   2  10   9        7.89       10.28      1.08 o
   3  10   9        0.00        1.11      0.36 o
   4  10   9        0.38        1.88      0.63 o
   2  -6  10        1.08       -0.44      0.44 o
   3  -6  10        1.73        1.35      1.72 o
   4  -6  10        7.01        8.07      1.48 o
   5  -6  10        8.75        9.42      1.58 o
   1  -5  10       17.05       13.92      1.32 o
   2  -5  10       15.13       19.19      1.74 o
   3  -5  10        4.43        2.98      0.85 o
   4  -5  10        5.69        5.03      1.01 o
   5  -5  10        0.97        0.50      0.48 o
   6  -5  10        0.05        0.05      0.30 o
  -2  -4  10        0.91        0.39      0.50 o
  -1  -4  10       33.58       45.48      1.89 o
   0  -4  10        1.28        0.73      0.45 o
   1  -4  10        0.63        1.36      0.42 o
   2  -4  10        0.14        0.79      0.48 o
   3  -4  10       10.57       10.99      1.18 o
   4  -4  10       12.49       14.79      1.35 o
   5  -4  10        0.24        0.97      0.48 o
   6  -4  10        3.51        3.38      0.65 o
   7  -4  10        5.33        6.18      0.65 o
  -2  -3  10        1.66        1.96      0.54 o
  -1  -3  10        2.29        2.59      1.02 o
   0  -3  10        3.53        4.10      0.85 o
   1  -3  10       21.32       19.05      1.32 o
   2  -3  10       38.30       34.78      2.36 o
   3  -3  10        0.43       -0.31      0.65 o
   4  -3  10        2.21        0.31      0.66 o
   5  -3  10        5.19        6.51      1.56 o
   6  -3  10        0.39        0.21      0.67 o
   7  -3  10        1.36        1.03      0.33 o
   8  -3  10        0.64        1.29      0.76 o
  -3  -2  10        0.75        1.58      0.44 o
  -2  -2  10       19.60       23.61      2.20 o
  -1  -2  10        5.81        4.60      1.23 o
   0  -2  10        8.88        6.98      1.17 o
   1  -2  10       31.12       26.68      2.13 o
   2  -2  10       33.34       35.37      2.49 o
   3  -2  10       10.56       10.02      2.00 o
   4  -2  10        0.10       -0.93      0.99 o
   5  -2  10       30.39       29.75      3.32 o
   6  -2  10       16.30       17.79      2.51 o
   7  -2  10        0.09        0.58      0.73 o
   8  -2  10        7.45       10.93      1.77 o
   9  -2  10        3.97        7.50      1.26 o
  -3  -1  10        6.35        7.65      1.16 o
  -2  -1  10        0.75        0.59      0.65 o
  -1  -1  10        0.80        1.43      0.94 o
   0  -1  10        4.04        3.84      1.27 o
   1  -1  10        1.16        0.27      0.48 o
   2  -1  10        0.25       -0.26      0.54 o
   3  -1  10        0.37       -0.50      1.01 o
   4  -1  10       70.14       73.23      5.25 o
   5  -1  10        9.30       10.59      2.01 o
   6  -1  10        8.78        8.82      1.82 o
   7  -1  10       15.48       21.97      2.73 o
   8  -1  10        3.47        3.49      1.10 o
   9  -1  10       10.03       16.48      1.76 o
  -3   0  10        0.01       -0.47      0.49 o
  -2   0  10       21.58       25.13      2.31 o
  -1   0  10       41.20       49.08      3.48 o
   0   0  10        1.76        1.85      1.02 o
   1   0  10       66.50       75.00      4.70 o
   2   0  10        0.00       -0.80      0.80 o
   3   0  10       32.57       31.25      3.58 o
   4   0  10       57.36       63.29      4.94 o
   5   0  10       41.48       58.18      4.88 o
   6   0  10        6.11        7.59      1.11 o
   7   0  10        9.02        9.67      1.20 o
   8   0  10        3.92        4.70      1.26 o
   9   0  10        2.49        4.10      0.82 o
  10   0  10        0.69        1.12      0.58 o
  -3   1  10        5.04        7.37      0.99 o
  -2   1  10       21.22       27.75      2.25 o
  -1   1  10        0.09       -0.02      0.57 o
   0   1  10       49.84       51.01      3.51 o
   1   1  10       52.90       55.89      3.81 o
   2   1  10       40.64       37.87      2.50 o
   3   1  10        4.81        4.64      0.93 o
   4   1  10        6.98        7.74      1.70 o
   5   1  10       10.18        8.07      1.20 o
   6   1  10        4.39        5.44      1.00 o
   7   1  10        1.59        1.89      0.86 o
   8   1  10       18.35       25.55      2.88 o
   9   1  10        2.70        5.25      1.27 o
  10   1  10        6.91        9.07      1.41 o
  -3   2  10        5.02        7.09      1.11 o
  -2   2  10       64.68       75.81      3.98 o
  -1   2  10       12.83       13.74      1.91 o
   0   2  10       11.30       11.13      1.81 o
   1   2  10       12.53       13.07      1.52 o
   2   2  10       44.74       42.77      2.72 o
   3   2  10        0.60        0.44      0.48 o
   4   2  10        0.36        0.55      0.60 o
   5   2  10       18.40       18.87      1.79 o
   6   2  10        0.87       -0.25      0.49 o
   7   2  10        5.57        6.05      1.05 o
   8   2  10        0.39       -0.06      0.47 o
   9   2  10        3.77        4.42      1.10 o
  10   2  10        3.56        2.78      0.86 o
  -4   3  10        7.13        7.03      0.86 o
  -3   3  10        2.58        2.99      0.84 o
  -2   3  10        5.10        3.59      0.96 o
  -1   3  10        0.08        0.17      0.50 o
   0   3  10        9.65        9.52      1.69 o
   1   3  10       89.35       92.54      8.61 o
   2   3  10       61.75       65.35      3.21 o
   3   3  10       39.24       42.84      5.04 o
   4   3  10       27.40       25.32      3.02 o
   5   3  10        0.49        0.16      0.67 o
   6   3  10        3.62        3.00      0.75 o
   7   3  10        4.14        4.68      0.87 o
   8   3  10        1.50        2.27      0.59 o
  10   3  10        0.58        1.30      0.63 o
  -4   4  10        0.77        0.26      0.28 o
  -3   4  10        1.06        1.24      0.61 o
  -2   4  10        7.12        7.77      1.40 o
  -1   4  10       10.31        8.68      1.61 o
   0   4  10        0.60        0.75      0.65 o
   1   4  10        0.49        0.07      0.62 o
   2   4  10       34.40       28.34      3.04 o
   3   4  10        4.91        2.68      1.04 o
   4   4  10       22.22       16.08      2.28 o
   5   4  10       23.71       21.11      2.53 o
   6   4  10       15.50       14.46      2.09 o
   7   4  10        2.73        2.54      1.05 o
   8   4  10        0.02       -0.62      0.64 o
   9   4  10        5.43        5.18      1.38 o
  -3   5  10        5.33        3.81      0.83 o
  -2   5  10        0.47        0.11      0.45 o
  -1   5  10        1.99        0.62      0.56 o
   0   5  10        6.96        6.32      1.47 o
   1   5  10       20.63       16.10      2.30 o
   2   5  10        7.49        3.81      1.26 o
   3   5  10        0.95       -0.18      0.63 o
   4   5  10        2.49        2.45      1.04 o
   5   5  10        0.20        0.97      0.73 o
   6   5  10        1.97        2.48      0.95 o
   7   5  10        0.11        0.40      0.41 o
   8   5  10        0.47        0.72      0.60 o
   9   5  10        0.14       -0.03      0.42 o
  -3   6  10        1.91        1.56      0.35 o
  -2   6  10        0.66        1.09      0.58 o
  -1   6  10        0.18        0.43      0.51 o
   0   6  10        5.46        3.53      1.68 o
   1   6  10        1.73        1.09      0.70 o
   2   6  10        1.49        1.47      0.85 o
   3   6  10        2.09        2.51      1.04 o
   4   6  10        0.03        0.25      0.64 o
   5   6  10        2.07        2.56      0.97 o
   6   6  10        2.17        1.65      0.79 o
   7   6  10        0.08       -0.28      0.40 o
   8   6  10        1.98        1.73      0.67 o
  -2   7  10        0.16        0.74      0.40 o
  -1   7  10        9.03        8.90      3.52 o
   0   7  10        0.23        0.39      0.41 o
   1   7  10        0.05        0.31      0.39 o
   2   7  10        0.26        0.33      0.41 o
   3   7  10       16.92       17.77      2.06 o
   4   7  10        1.25        0.13      0.59 o
   5   7  10        2.44        2.23      0.81 o
   6   7  10        2.50        2.57      0.62 o
   7   7  10        2.11        3.74      0.61 o
  -1   8  10        0.10        0.37      0.43 o
   0   8  10        0.47        0.32      0.48 o
   1   8  10        1.66        1.99      0.48 o
   2   8  10        0.12       -0.37      0.37 o
   3   8  10        0.25        0.27      0.50 o
   4   8  10        2.57        3.65      0.86 o
   5   8  10        1.57        4.34      0.85 o
   6   8  10        1.03        0.41      0.49 o
   7   8  10        0.00       -0.49      0.49 o
   1   9  10        0.02       -0.48      0.48 o
   2   9  10        2.04        1.43      0.51 o
   4   9  10        0.07        0.16      0.46 o
   5   9  10        3.11        4.48      0.89 o
   6   9  10        0.38        0.68      0.40 o
   3  -5  11        0.03        1.02      0.39 o
   4  -5  11        4.86        7.68      0.91 o
   1  -4  11        0.45        1.34      0.52 o
   2  -4  11        1.61        1.10      0.48 o
   3  -4  11        1.26        1.71      0.46 o
   4  -4  11        0.40        0.27      0.32 o
   5  -4  11        0.33        0.47      0.47 o
   6  -4  11        7.02        7.91      1.64 o
   0  -3  11        7.13        8.68      1.25 o
   1  -3  11       19.30       21.73      1.25 o
   2  -3  11        0.01        0.27      0.37 o
   3  -3  11        4.81        4.78      0.75 o
   4  -3  11        0.25        0.07      0.46 o
   5  -3  11        0.48        0.60      0.37 o
   6  -3  11        6.64        6.79      0.82 o
   7  -3  11        0.38        0.32      0.24 o
  -1  -2  11        3.28        4.19      0.65 o
   0  -2  11        0.39        0.26      0.38 o
   1  -2  11        2.22        3.48      0.63 o
   2  -2  11       10.00        9.03      1.71 o
   3  -2  11        2.17        3.08      1.12 o
   4  -2  11        1.44        1.57      0.86 o
   5  -2  11        0.01        0.96      0.71 o
   6  -2  11        1.76        1.13      0.77 o
   7  -2  11        0.46        0.04      0.41 o
   8  -2  11        0.18        1.34      0.63 o
  -2  -1  11        9.80        9.61      1.24 o
  -1  -1  11        4.91        5.40      0.76 o
   0  -1  11       11.29       10.38      1.15 o
   1  -1  11       20.94       18.61      1.60 o
   2  -1  11        0.06       -0.10      0.54 o
   3  -1  11        3.19        3.31      1.16 o
   4  -1  11       17.20       15.76      2.33 o
   5  -1  11        0.26        0.71      0.68 o
   6  -1  11        1.26        1.82      0.98 o
   7  -1  11        1.64        1.19      0.83 o
   8  -1  11        0.02       -0.20      0.55 o
  -2   0  11        2.79        2.49      0.79 o
  -1   0  11        5.18        4.59      1.17 o
   0   0  11        8.21        7.26      1.58 o
   1   0  11        0.59       -0.30      0.65 o
   2   0  11        8.87        9.90      1.91 o
   3   0  11        0.53        0.31      0.64 o
   4   0  11        7.26        7.26      1.66 o
   5   0  11       37.20       48.28      4.03 o
   6   0  11       36.69       48.30      3.90 o
   7   0  11        7.47       12.07      1.91 o
   8   0  11        0.23        0.16      0.56 o
   9   0  11        0.89        0.70      0.57 o
  -2   1  11        0.46        2.51      0.87 o
  -1   1  11        6.55        6.70      1.37 o
   0   1  11       26.73       25.49      2.77 o
   1   1  11        0.35       -0.09      0.61 o
   2   1  11        9.69        6.85      1.59 o
   3   1  11        6.17        5.59      0.88 o
   4   1  11       29.64       31.05      3.34 o
   5   1  11       18.91       16.32      1.77 o
   6   1  11        0.20        0.03      0.53 o
   7   1  11        1.87        3.54      1.15 o
   8   1  11        1.00        0.00      0.60 o
   9   1  11        0.42        1.09      0.46 o
  -2   2  11       81.61       92.87     14.38 o
  -1   2  11       28.83       34.75      1.84 o
   0   2  11        0.23        1.52      0.55 o
   1   2  11        7.58        5.39      0.91 o
   2   2  11       15.12       15.26      1.22 o
   3   2  11        7.75        6.37      1.00 o
   4   2  11       11.95        8.55      1.14 o
   5   2  11        2.42        4.20      0.89 o
   6   2  11        2.90        2.37      0.70 o
   7   2  11        0.85        0.65      0.47 o
   8   2  11        0.24        1.25      0.83 o
   9   2  11        0.01       -0.20      0.52 o
  -2   3  11        2.36        2.10      0.65 o
  -1   3  11        1.46        2.49      1.18 o
   0   3  11        1.59        1.79      0.83 o
   1   3  11       50.77       52.04      2.60 o
   2   3  11        0.15        0.24      0.44 o
   3   3  11        0.29        0.40      0.50 o
   4   3  11        4.17        3.84      0.82 o
   5   3  11        4.52        3.00      0.72 o
   6   3  11        0.00        0.14      0.45 o
   7   3  11        4.70        5.91      0.88 o
   8   3  11        0.40       -0.02      0.55 o
   9   3  11        0.09        0.09      0.52 o
  -2   4  11       47.29       57.63      2.75 o
  -1   4  11        0.89        0.63      0.58 o
   0   4  11        4.16        2.69      0.88 o
   1   4  11        7.04        5.93      1.26 o
   2   4  11        0.17       -0.22      0.63 o
   3   4  11        0.60        1.15      0.76 o
   4   4  11       14.23       13.66      1.92 o
   5   4  11        0.07        0.60      0.70 o
   6   4  11        0.28        0.06      0.68 o
   7   4  11        0.56        1.52      0.73 o
   8   4  11        0.00       -0.53      0.58 o
  -2   5  11        1.30        0.93      0.48 o
  -1   5  11        4.82        3.92      1.48 o
   0   5  11        3.17        3.49      0.98 o
   1   5  11        0.63        0.73      0.53 o
   2   5  11        6.15        5.61      1.36 o
   3   5  11        1.12        0.81      0.69 o
   4   5  11        0.16        1.25      0.80 o
   5   5  11        0.45        0.16      0.58 o
   6   5  11        2.76        3.37      0.99 o
   7   5  11        1.37        1.38      0.47 o
  -1   6  11        2.94        3.35      0.81 o
   0   6  11        5.22        3.81      0.95 o
   1   6  11        0.14        0.41      0.56 o
   2   6  11        0.04       -0.20      0.40 o
   3   6  11        2.50        3.47      0.98 o
   4   6  11        0.37       -0.56      0.62 o
   5   6  11        3.67        4.16      1.09 o
   6   6  11        1.70        1.75      0.75 o
   7   6  11        0.62        0.39      0.65 o
  -1   7  11       13.39       13.24      1.18 o
   0   7  11        1.91        1.74      0.62 o
   1   7  11        5.31        5.96      1.04 o
   2   7  11        0.80        1.19      0.62 o
   3   7  11        0.90        0.83      0.63 o
   4   7  11        0.14        1.91      0.73 o
   5   7  11        0.02        0.60      0.47 o
   6   7  11        0.00       -0.33      0.33 o
   2   8  11        1.21        1.52      0.50 o
   3   8  11        3.53        4.71      0.81 o
   4   8  11        1.68        4.51      0.78 o
   5   8  11        0.76        0.92      0.60 o
   6   8  11        0.11        0.52      0.43 o
   3  -3  12        0.00       -0.28      0.28 o
   4  -3  12        1.88        1.61      0.51 o
   5  -3  12        0.18        0.12      0.31 o
   1  -2  12        8.74       10.82      1.30 o
   2  -2  12        0.01        0.12      0.26 o
   3  -2  12        0.13       -0.11      0.29 o
   4  -2  12        1.21        1.95      0.52 o
   5  -2  12        1.56        1.87      0.50 o
   6  -2  12        5.90        9.66      0.85 o
   0  -1  12        0.01        0.08      0.41 o
   1  -1  12        5.33        6.78      1.18 o
   2  -1  12        0.20        0.03      0.57 o
   3  -1  12        6.66        6.84      1.36 o
   4  -1  12        0.01       -0.26      0.51 o
   5  -1  12       14.48       17.48      2.06 o
   6  -1  12        2.85        4.02      1.03 o
   7  -1  12        1.97        3.03      0.51 o
   0   0  12        0.73        0.72      0.58 o
   1   0  12        5.04        5.27      1.15 o
   2   0  12        7.94        8.27      1.51 o
   3   0  12        0.28       -0.08      0.51 o
   4   0  12       16.03       15.40      2.04 o
   5   0  12       13.79       17.87      2.17 o
   6   0  12        1.52        2.70      0.95 o
   7   0  12        1.85        3.26      0.93 o
   0   1  12        3.53        2.79      0.79 o
   1   1  12        6.72        4.46      1.03 o
   2   1  12        1.60        1.69      0.78 o
   3   1  12        9.98       10.91      1.74 o
   4   1  12       22.19       20.75      2.43 o
   5   1  12        2.77        1.91      0.93 o
   6   1  12        4.30        6.26      1.34 o
   7   1  12        0.01        0.06      0.50 o
   0   2  12        1.24        0.84      0.45 o
   1   2  12        0.62       -0.40      0.56 o
   2   2  12       11.10       11.12      1.63 o
   3   2  12        7.48        8.31      1.53 o
   4   2  12        8.74       11.58      1.27 o
   5   2  12        8.53        9.96      1.24 o
   6   2  12        6.00        7.90      0.91 o
   7   2  12        2.85        3.03      0.56 o
   0   3  12        0.42        0.11      0.28 o
   1   3  12        7.72        6.68      0.75 o
   2   3  12        1.08        0.09      0.48 o
   3   3  12       16.13       15.45      1.73 o
   4   3  12       12.03       13.76      1.70 o
   5   3  12        0.09        0.05      0.57 o
   6   3  12        0.72        1.15      0.62 o
   7   3  12        0.02       -0.29      0.50 o
   0   4  12        5.48        5.14      0.60 o
   1   4  12        5.28        3.95      0.62 o
   2   4  12        0.57       -0.12      0.53 o
   3   4  12       10.93        8.39      1.34 o
   4   4  12        4.04        3.02      0.90 o
   5   4  12        5.95        7.57      1.22 o
   6   4  12        0.87        2.26      0.81 o
   7   4  12        0.68        1.05      0.58 o
   0   5  12        0.62       -0.04      0.28 o
   1   5  12        3.63        2.55      0.71 o
   2   5  12        6.48        5.16      0.99 o
   3   5  12        2.93        2.34      0.75 o
   4   5  12       19.60       24.69      2.13 o
   5   5  12        3.04        2.84      0.82 o
   6   5  12        5.46        6.11      1.02 o
   7   5  12        0.00       -0.52      0.52 o
   1   6  12        2.06        1.64      0.55 o
   2   6  12        1.17        0.86      0.55 o
   3   6  12        2.00        1.37      0.63 o
   4   6  12        7.03        7.55      1.12 o
   5   6  12        0.65        1.37      0.56 o
   6   6  12        0.74        1.26      0.56 o
   2   7  12        2.01        2.02      0.53 o
   3   7  12        0.20        1.05      0.50 o
   4   7  12        0.54        1.01      0.45 o
   5   7  12        0.01       -0.46      0.46 o
   3   0  13        0.85        0.66      0.41 o
   4   0  13        1.63        0.64      0.41 o
   5   0  13        2.76        1.91      0.59 o
   3   1  13        0.04        0.73      0.47 o
   4   1  13        0.42        0.07      0.39 o
   5   1  13        0.00        0.83      0.54 o
   4   4  13        0.16        0.75      0.46 o
   5   4  13        0.04        0.81      0.45 o
 
